# Supplementary material for: Serum-Derived Neuronal Exosomal miRNAs as Biomarkers of Acute Severe Stress
Source: Int J Mol Sci. 2021 Sep 15;22(18):9960. doi: 10.3390/ijms22189960 (PMC8470330; doi:10.3390/ijms22189960)
Supplement: Supplementary file 1 [file ijms-22-09960-s001.zip]

Archive with 1 entries (1 files):
- ijms-1212507-supplementary.xlsx
