# Supplementary material for: Serum-Derived Neuronal Exosomal miRNAs as Biomarkers of Acute Severe Stress
Source: Int J Mol Sci. 2021 Sep 15;22(18):9960. doi: 10.3390/ijms22189960 (PMC8470330; doi:10.3390/ijms22189960)
Supplement: Supplementary file 1 [file ijms-22-09960-s001.zip › ijms-1212507-supplementary.xlsx]

## Sheet: DAVID_table
ID	Gene Name	Species	BBID	COG_ONTOLOGY	GOTERM_BP_DIRECT	GOTERM_CC_DIRECT	GOTERM_MF_DIRECT	INTERPRO	KEGG_PATHWAY	PIR_SUPERFAMILY	SMART	UP_KEYWORDS	UP_SEQ_FEATURE
Agpat1	1-acylglycerol-3-phosphate O-acyltransferase 1(Agpat1)	Rattus norvegicus			GO:0001819~positive regulation of cytokine production,GO:0006654~phosphatidic acid biosynthetic process,GO:0008152~metabolic process,GO:0046474~glycerophospholipid biosynthetic process,	GO:0005783~endoplasmic reticulum,GO:0016020~membrane,GO:0016021~integral component of membrane,	GO:0003841~1-acylglycerol-3-phosphate O-acyltransferase activity,GO:0016746~transferase activity, transferring acyl groups,	IPR002123:Phospholipid/glycerol acyltransferase,IPR004552:1-acyl-sn-glycerol-3-phosphate acyltransferase,	rno00561:Glycerolipid metabolism,rno00564:Glycerophospholipid metabolism,rno01100:Metabolic pathways,rno04975:Fat digestion and absorption,		SM00563:PlsC,	Acyltransferase,Complete proteome,Lipid biosynthesis,Lipid metabolism,Membrane,Phospholipid biosynthesis,Phospholipid metabolism,Proteomics identification,Reference proteome,Transferase,Transmembrane,Transmembrane helix,
Agpat3	1-acylglycerol-3-phosphate O-acyltransferase 3(Agpat3)	Rattus norvegicus			GO:0008152~metabolic process,	GO:0005783~endoplasmic reticulum,GO:0005886~plasma membrane,GO:0016020~membrane,GO:0016021~integral component of membrane,	GO:0016746~transferase activity, transferring acyl groups,GO:0042171~lysophosphatidic acid acyltransferase activity,	IPR002123:Phospholipid/glycerol acyltransferase,	rno00561:Glycerolipid metabolism,rno00564:Glycerophospholipid metabolism,rno01100:Metabolic pathways,		SM00563:PlsC,	Acyltransferase,Complete proteome,Membrane,Proteomics identification,Reference proteome,Transferase,Transmembrane,Transmembrane helix,
Agpat4	1-acylglycerol-3-phosphate O-acyltransferase 4(Agpat4)	Rattus norvegicus			GO:0006646~phosphatidylethanolamine biosynthetic process,GO:0006656~phosphatidylcholine biosynthetic process,GO:0006661~phosphatidylinositol biosynthetic process,GO:0008152~metabolic process,GO:0016024~CDP-diacylglycerol biosynthetic process,	GO:0005741~mitochondrial outer membrane,GO:0016021~integral component of membrane,	GO:0003841~1-acylglycerol-3-phosphate O-acyltransferase activity,GO:0016746~transferase activity, transferring acyl groups,GO:0042171~lysophosphatidic acid acyltransferase activity,	IPR002123:Phospholipid/glycerol acyltransferase,	rno00561:Glycerolipid metabolism,rno00564:Glycerophospholipid metabolism,rno01100:Metabolic pathways,		SM00563:PlsC,	Acyltransferase,Complete proteome,Lipid biosynthesis,Lipid metabolism,Membrane,Phospholipid biosynthesis,Phospholipid metabolism,Reference proteome,Transferase,Transmembrane,Transmembrane helix,	chain:1-acyl-sn-glycerol-3-phosphate acyltransferase delta,short sequence motif:HXXXXD motif,transmembrane region,
Oas1f	2 ' -5 ' oligoadenylate synthetase 1F(Oas1f)	Rattus norvegicus			GO:0006955~immune response,GO:0051607~defense response to virus,		GO:0003725~double-stranded RNA binding,GO:0005524~ATP binding,GO:0016740~transferase activity,GO:0016779~nucleotidyltransferase activity,	IPR006116:2-5-oligoadenylate synthetase, N-terminal,IPR006117:2-5-oligoadenylate synthetase, conserved site,IPR018952:2'-5'-oligoadenylate synthetase 1, domain 2/C-terminal,IPR026774:2'-5'-oligoadenylate synthase,				Complete proteome,Reference proteome,
Oasl	2'-5'-oligoadenylate synthetase-like(Oasl)	Rattus norvegicus			GO:0009615~response to virus,GO:0045071~negative regulation of viral genome replication,GO:0045087~innate immune response,GO:0051607~defense response to virus,	GO:0005730~nucleolus,GO:0005737~cytoplasm,GO:0016020~membrane,	GO:0001730~2'-5'-oligoadenylate synthetase activity,GO:0003677~DNA binding,GO:0003725~double-stranded RNA binding,GO:0005524~ATP binding,GO:0016740~transferase activity,GO:0044822~poly(A) RNA binding,	IPR000626:Ubiquitin,IPR006116:2-5-oligoadenylate synthetase, N-terminal,IPR006117:2-5-oligoadenylate synthetase, conserved site,IPR018952:2'-5'-oligoadenylate synthetase 1, domain 2/C-terminal,IPR026774:2'-5'-oligoadenylate synthase,			SM00213:UBQ,	Antiviral defense,Complete proteome,Cytoplasm,Immunity,Innate immunity,Nucleus,Reference proteome,Repeat,RNA-binding,
Oas1b	2-5 oligoadenylate synthetase 1B(Oas1b)	Rattus norvegicus			GO:0006955~immune response,GO:0009615~response to virus,GO:0045071~negative regulation of viral genome replication,GO:0045087~innate immune response,GO:0051607~defense response to virus,	GO:0005789~endoplasmic reticulum membrane,GO:0016021~integral component of membrane,	GO:0001730~2'-5'-oligoadenylate synthetase activity,GO:0003725~double-stranded RNA binding,GO:0005524~ATP binding,GO:0016779~nucleotidyltransferase activity,	IPR002934:Nucleotidyl transferase domain,IPR006116:2-5-oligoadenylate synthetase, N-terminal,IPR018952:2'-5'-oligoadenylate synthetase 1, domain 2/C-terminal,IPR026774:2'-5'-oligoadenylate synthase,	rno05160:Hepatitis C,rno05162:Measles,rno05164:Influenza A,rno05168:Herpes simplex infection,			Antiviral defense,Complete proteome,Endoplasmic reticulum,Immunity,Innate immunity,Membrane,Reference proteome,RNA-binding,Transmembrane,Transmembrane helix,
Papss2	3'-phosphoadenosine 5'-phosphosulfate synthase 2(Papss2)	Rattus norvegicus			GO:0000103~sulfate assimilation,GO:0001887~selenium compound metabolic process,GO:0007596~blood coagulation,GO:0016310~phosphorylation,GO:0050428~3'-phosphoadenosine 5'-phosphosulfate biosynthetic process,GO:0060348~bone development,	GO:0005829~cytosol,	GO:0004020~adenylylsulfate kinase activity,GO:0004781~sulfate adenylyltransferase (ATP) activity,GO:0005524~ATP binding,GO:0098616~selenate adenylyltransferase (ATP) activity,	IPR002650:Sulphate adenylyltransferase,IPR002891:Adenylylsulphate kinase,IPR014729:Rossmann-like alpha/beta/alpha sandwich fold,IPR015947:PUA-like domain,IPR024951:Sulphate adenylyltransferase catalytic domain,IPR025980:ATP-sulfurylase PUA-like domain,IPR027417:P-loop containing nucleoside triphosphate hydrolase,	rno00230:Purine metabolism,rno00450:Selenocompound metabolism,rno00920:Sulfur metabolism,rno01100:Metabolic pathways,rno01130:Biosynthesis of antibiotics,			Complete proteome,Proteomics identification,Reference proteome,
Hacd3	3-hydroxyacyl-CoA dehydratase 3(Hacd3)	Rattus norvegicus			GO:0007249~I-kappaB kinase/NF-kappaB signaling,GO:0007254~JNK cascade,GO:0007266~Rho protein signal transduction,GO:0030148~sphingolipid biosynthetic process,GO:0030497~fatty acid elongation,GO:0042761~very long-chain fatty acid biosynthetic process,GO:0045070~positive regulation of viral genome replication,GO:0046726~positive regulation by virus of viral protein levels in host cell,	GO:0005737~cytoplasm,GO:0005739~mitochondrion,GO:0005783~endoplasmic reticulum,GO:0005925~focal adhesion,GO:0030176~integral component of endoplasmic reticulum membrane,GO:0031965~nuclear membrane,	GO:0018812~3-hydroxyacyl-CoA dehydratase activity,GO:0019899~enzyme binding,	IPR007052:CS-like domain,IPR007482:Protein-tyrosine phosphatase-like, PTPLA,IPR008978:HSP20-like chaperone,	rno00062:Fatty acid elongation,rno01040:Biosynthesis of unsaturated fatty acids,rno01212:Fatty acid metabolism,			Complete proteome,Membrane,Proteomics identification,Reference proteome,Transmembrane,Transmembrane helix,
Hibch	3-hydroxyisobutyryl-CoA hydrolase(Hibch)	Rattus norvegicus		Lipid metabolism,	GO:0006574~valine catabolic process,GO:0006635~fatty acid beta-oxidation,GO:0009083~branched-chain amino acid catabolic process,	GO:0005739~mitochondrion,GO:0070062~extracellular exosome,	GO:0003860~3-hydroxyisobutyryl-CoA hydrolase activity,	IPR014748:Crontonase, C-terminal,	rno00280:Valine, leucine and isoleucine degradation,rno00410:beta-Alanine metabolism,rno00640:Propanoate metabolism,rno01100:Metabolic pathways,rno01200:Carbon metabolism,			Acetylation,Alternative splicing,Branched-chain amino acid catabolism,Complete proteome,Direct protein sequencing,Hydrolase,Mitochondrion,Phosphoprotein,Reference proteome,Transit peptide,	binding site:Substrate,binding site:Substrate; via amide nitrogen,chain:3-hydroxyisobutyryl-CoA hydrolase, mitochondrial,modified residue,sequence conflict,splice variant,transit peptide:Mitochondrion,
Kdsr	3-ketodihydrosphingosine reductase(Kdsr)	Rattus norvegicus		Secondary metabolites biosynthesis, transport, and catabolism / General function prediction only,	GO:0006666~3-keto-sphinganine metabolic process,GO:0030148~sphingolipid biosynthetic process,GO:0055114~oxidation-reduction process,	GO:0005783~endoplasmic reticulum,GO:0016020~membrane,	GO:0016491~oxidoreductase activity,GO:0047560~3-dehydrosphinganine reductase activity,	IPR002347:Glucose/ribitol dehydrogenase,IPR016040:NAD(P)-binding domain,IPR020904:Short-chain dehydrogenase/reductase, conserved site,	rno00600:Sphingolipid metabolism,rno01100:Metabolic pathways,			Complete proteome,Proteomics identification,Reference proteome,
LOC100910528	39S ribosomal protein L36, mitochondrial-like(LOC100910528)	Rattus norvegicus			GO:0006412~translation,GO:0042254~ribosome biogenesis,	GO:0005739~mitochondrion,GO:0005762~mitochondrial large ribosomal subunit,GO:0005840~ribosome,	GO:0003735~structural constituent of ribosome,	IPR000473:Ribosomal protein L36,	rno03010:Ribosome,			Complete proteome,Mitochondrion,Reference proteome,Ribonucleoprotein,Ribosomal protein,Transit peptide,
Hoga1	4-hydroxy-2-oxoglutarate aldolase 1(Hoga1)	Rattus norvegicus		Amino acid transport and metabolism / Cell envelope biogenesis, outer membrane,	GO:0009436~glyoxylate catabolic process,GO:0019470~4-hydroxyproline catabolic process,GO:0033609~oxalate metabolic process,GO:0042866~pyruvate biosynthetic process,GO:0046487~glyoxylate metabolic process,	GO:0005739~mitochondrion,GO:0070062~extracellular exosome,	GO:0008700~4-hydroxy-2-oxoglutarate aldolase activity,GO:0042803~protein homodimerization activity,	IPR002220:Dihydrodipicolinate synthetase-like,IPR013785:Aldolase-type TIM barrel,IPR020625:Dihydrodipicolinate synthetase, active site,	rno00330:Arginine and proline metabolism,rno00630:Glyoxylate and dicarboxylate metabolism,rno01100:Metabolic pathways,	PIRSF001365:dihydrodipicolinate synthase,	SM01130:SM01130,	Complete proteome,Lyase,Proteomics identification,Reference proteome,
Hpdl	4-hydroxyphenylpyruvate dioxygenase-like(Hpdl)	Rattus norvegicus			GO:0009072~aromatic amino acid family metabolic process,GO:0055114~oxidation-reduction process,		GO:0003868~4-hydroxyphenylpyruvate dioxygenase activity,GO:0046872~metal ion binding,	IPR005956:4-hydroxyphenylpyruvate dioxygenase,		PIRSF009283:4-hydroxyphenylpyruvate dioxygenase,		Complete proteome,Dioxygenase,Iron,Metal-binding,Oxidoreductase,Reference proteome,	chain:4-hydroxyphenylpyruvate dioxygenase-like protein,
Xrn1	5'-3' exoribonuclease 1(Xrn1)	Rattus norvegicus		DNA replication, recombination, and repair / Cell division and chromosome partitioning / Translation,	GO:0000956~nuclear-transcribed mRNA catabolic process,GO:0016075~rRNA catabolic process,GO:0017148~negative regulation of translation,GO:0033574~response to testosterone,GO:0071028~nuclear mRNA surveillance,GO:0071044~histone mRNA catabolic process,GO:0071409~cellular response to cycloheximide,GO:0090305~nucleic acid phosphodiester bond hydrolysis,	GO:0000932~cytoplasmic mRNA processing body,GO:0005634~nucleus,GO:0005737~cytoplasm,GO:0005794~Golgi apparatus,GO:0005886~plasma membrane,GO:0016020~membrane,GO:0030425~dendrite,GO:0043025~neuronal cell body,GO:0045111~intermediate filament cytoskeleton,GO:0045202~synapse,	GO:0004527~exonuclease activity,GO:0044822~poly(A) RNA binding,	IPR004859:Putative 5-3 exonuclease,IPR027073:5'-3' exoribonuclease,	rno03008:Ribosome biogenesis in eukaryotes,rno03018:RNA degradation,			Complete proteome,Proteomics identification,Reference proteome,
Mthfs	5,10-methenyltetrahydrofolate synthetase (5-formyltetrahydrofolate cyclo-ligase)(Mthfs)	Rattus norvegicus			GO:0006536~glutamate metabolic process,GO:0009396~folic acid-containing compound biosynthetic process,GO:0035999~tetrahydrofolate interconversion,GO:0046653~tetrahydrofolate metabolic process,GO:0046657~folic acid catabolic process,	GO:0005737~cytoplasm,GO:0005739~mitochondrion,GO:0005759~mitochondrial matrix,	GO:0005524~ATP binding,GO:0005542~folic acid binding,GO:0030272~5-formyltetrahydrofolate cyclo-ligase activity,GO:0046872~metal ion binding,	IPR002698:5-formyltetrahydrofolate cyclo-ligase,IPR024185:5-formyltetrahydrofolate cyclo-ligase-like domain,	rno00670:One carbon pool by folate,rno01100:Metabolic pathways,	PIRSF006806:5-formyltetrahydrofolate cyclo-ligase,		ATP-binding,Complete proteome,Ligase,Magnesium,Metal-binding,Nucleotide-binding,Proteomics identification,Reference proteome,
LOC103690007	5-methylcytosine rRNA methyltransferase NSUN4(LOC103690007)	Rattus norvegicus			GO:0031167~rRNA methylation,	GO:0005762~mitochondrial large ribosomal subunit,	GO:0008168~methyltransferase activity,	IPR001678:Bacterial Fmu (Sun)/eukaryotic nucleolar NOL1/Nop2p,IPR023267:RNA (C5-cytosine) methyltransferase,				Complete proteome,Proteomics identification,Reference proteome,
LOC103690164	5-phosphohydroxy-L-lysine phospho-lyase(LOC103690164)	Rattus norvegicus					GO:0008483~transaminase activity,GO:0030170~pyridoxal phosphate binding,	IPR005814:Aminotransferase class-III,IPR015421:Pyridoxal phosphate-dependent transferase, major region, subdomain 1,IPR015422:Pyridoxal phosphate-dependent transferase, major region, subdomain 2,IPR015424:Pyridoxal phosphate-dependent transferase,				Complete proteome,Proteomics identification,Pyridoxal phosphate,Reference proteome,
Phykpl	5-phosphohydroxy-L-lysine phospho-lyase(Phykpl)	Rattus norvegicus		Amino acid transport and metabolism,		GO:0005739~mitochondrion,	GO:0008483~transaminase activity,GO:0030170~pyridoxal phosphate binding,GO:0042802~identical protein binding,	IPR005814:Aminotransferase class-III,IPR015421:Pyridoxal phosphate-dependent transferase, major region, subdomain 1,IPR015422:Pyridoxal phosphate-dependent transferase, major region, subdomain 2,IPR015424:Pyridoxal phosphate-dependent transferase,	rno00310:Lysine degradation,rno01100:Metabolic pathways,			Complete proteome,Proteomics identification,Pyridoxal phosphate,Reference proteome,
Pfkfb2	6-phosphofructo-2-kinase/fructose-2,6-biphosphatase 2(Pfkfb2)	Rattus norvegicus			GO:0006000~fructose metabolic process,GO:0006003~fructose 2,6-bisphosphate metabolic process,GO:0006007~glucose catabolic process,GO:0006089~lactate metabolic process,GO:0006090~pyruvate metabolic process,GO:0006096~glycolytic process,GO:0009749~response to glucose,GO:0016310~phosphorylation,GO:0016311~dephosphorylation,GO:0032024~positive regulation of insulin secretion,GO:0033133~positive regul…	GO:0005737~cytoplasm,	GO:0003873~6-phosphofructo-2-kinase activity,GO:0004331~fructose-2,6-bisphosphate 2-phosphatase activity,GO:0005524~ATP binding,GO:0016301~kinase activity,GO:0019900~kinase binding,GO:0019901~protein kinase binding,	IPR001345:Phosphoglycerate/bisphosphoglycerate mutase, active site,IPR003094:Fructose-2,6-bisphosphatase,IPR013078:Histidine phosphatase superfamily, clade-1,IPR013079:6-phosphofructo-2-kinase,IPR027417:P-loop containing nucleoside triphosphate hydrolase,	rno00051:Fructose and mannose metabolism,rno04152:AMPK signaling pathway,rno04919:Thyroid hormone signaling pathway,		SM00855:SM00855,	Acetylation,Alternative splicing,ATP-binding,Complete proteome,Hydrolase,Kinase,Multifunctional enzyme,Nucleotide-binding,Phosphoprotein,Proteomics identification,Reference proteome,Transferase,	active site:Proton donor,active site:Tele-phosphohistidine intermediate,binding site:Fructose-6-phosphate,chain:6-phosphofructo-2-kinase/fructose-2,6- biphosphatase 2,modified residue,nucleotide phosphate-binding region:ATP,region of interest:6-phosphofructo-2-kinase,region of interest:Fructose-2,6-bisphosphatase,splice variant,
Pfkfb4	6-phosphofructo-2-kinase/fructose-2,6-biphosphatase 4(Pfkfb4)	Rattus norvegicus			GO:0006000~fructose metabolic process,GO:0006003~fructose 2,6-bisphosphate metabolic process,GO:0016311~dephosphorylation,GO:0046835~carbohydrate phosphorylation,		GO:0003824~catalytic activity,GO:0003873~6-phosphofructo-2-kinase activity,GO:0004331~fructose-2,6-bisphosphate 2-phosphatase activity,GO:0005524~ATP binding,	IPR001345:Phosphoglycerate/bisphosphoglycerate mutase, active site,IPR003094:Fructose-2,6-bisphosphatase,IPR013078:Histidine phosphatase superfamily, clade-1,IPR013079:6-phosphofructo-2-kinase,IPR027417:P-loop containing nucleoside triphosphate hydrolase,	rno00051:Fructose and mannose metabolism,rno04152:AMPK signaling pathway,		SM00855:SM00855,	3D-structure,ATP-binding,Complete proteome,Hydrolase,Kinase,Multifunctional enzyme,Nucleotide-binding,Phosphoprotein,Proteomics identification,Reference proteome,Transferase,	active site:Proton donor,active site:Tele-phosphohistidine intermediate,binding site:Fructose-6-phosphate,chain:6-phosphofructo-2-kinase/fructose-2,6- biphosphatase 4,helix,modified residue,nucleotide phosphate-binding region:ATP,region of interest:6-phosphofructo-2-kinase,region of interest:Fructose-2,6-bisphosphatase,strand,turn,
LOC100911725	6-phosphofructo-2-kinase/fructose-2,6-bisphosphatase 4-like(LOC100911725)	Rattus norvegicus			GO:0006000~fructose metabolic process,GO:0006003~fructose 2,6-bisphosphate metabolic process,GO:0046835~carbohydrate phosphorylation,		GO:0003873~6-phosphofructo-2-kinase activity,GO:0005524~ATP binding,	IPR001345:Phosphoglycerate/bisphosphoglycerate mutase, active site,IPR003094:Fructose-2,6-bisphosphatase,IPR013078:Histidine phosphatase superfamily, clade-1,IPR013079:6-phosphofructo-2-kinase,IPR027417:P-loop containing nucleoside triphosphate hydrolase,			SM00855:SM00855,	Complete proteome,Proteomics identification,Reference proteome,
Akain1	A-kinase anchor inhibitor 1(Akain1)	Rattus norvegicus			GO:0008104~protein localization,GO:0031333~negative regulation of protein complex assembly,	GO:0005829~cytosol,	GO:0051018~protein kinase A binding,					Complete proteome,Reference proteome,
Akap11	A-kinase anchoring protein 11(Akap11)	Rattus norvegicus			GO:0010738~regulation of protein kinase A signaling,GO:0016310~phosphorylation,GO:0042325~regulation of phosphorylation,	GO:0005737~cytoplasm,GO:0005777~peroxisome,GO:0043234~protein complex,	GO:0016301~kinase activity,GO:0019207~kinase regulator activity,GO:0032947~protein complex scaffold,GO:0034236~protein kinase A catalytic subunit binding,GO:0034237~protein kinase A regulatory subunit binding,	IPR008382:SPHK1-interactor/A-kinase anchor 110kDa,				Complete proteome,Kinase,Peroxisome,Phosphoprotein,Proteomics identification,Reference proteome,Transferase,	chain:A-kinase anchor protein 11,compositionally biased region:Poly-Ser,compositionally biased region:Ser-rich,modified residue,region of interest:PKA-RII binding region,
Aar2	AAR2 splicing factor homolog(Aar2)	Rattus norvegicus			GO:0000244~spliceosomal tri-snRNP complex assembly,			IPR007946:A1 cistron-splicing factor, AAR2,				Complete proteome,Proteomics identification,Reference proteome,
LOC502618	ABO-family member 6(LOC502618)	Rattus norvegicus			GO:0005975~carbohydrate metabolic process,GO:0009247~glycolipid biosynthetic process,GO:0030259~lipid glycosylation,	GO:0005794~Golgi apparatus,GO:0016021~integral component of membrane,GO:0031982~vesicle,	GO:0016757~transferase activity, transferring glycosyl groups,GO:0016758~transferase activity, transferring hexosyl groups,	IPR005076:Glycosyl transferase, family 6,				Complete proteome,Membrane,Reference proteome,Signal,Transmembrane,Transmembrane helix,
Adam12	ADAM metallopeptidase domain 12(Adam12)	Rattus norvegicus			GO:0006508~proteolysis,	GO:0005654~nucleoplasm,GO:0005739~mitochondrion,GO:0005886~plasma membrane,GO:0016021~integral component of membrane,	GO:0004222~metalloendopeptidase activity,GO:0017124~SH3 domain binding,	IPR000742:Epidermal growth factor-like domain,IPR001590:Peptidase M12B, ADAM/reprolysin,IPR001762:Blood coagulation inhibitor, Disintegrin,IPR002870:Peptidase M12B, propeptide,IPR006586:ADAM, cysteine-rich,IPR018358:Disintegrin, conserved site,IPR024079:Metallopeptidase, catalytic domain,			SM00050:DISIN,SM00608:ACR,	Complete proteome,Disulfide bond,Membrane,Reference proteome,Transmembrane,Transmembrane helix,
Adam17	ADAM metallopeptidase domain 17(Adam17)	Rattus norvegicus			GO:0001666~response to hypoxia,GO:0001934~positive regulation of protein phosphorylation,GO:0002467~germinal center formation,GO:0002532~production of molecular mediator involved in inflammatory response,GO:0006508~proteolysis,GO:0006509~membrane protein ectodomain proteolysis,GO:0007155~cell adhesion,GO:0007173~epidermal growth factor receptor signaling pathway,GO:0007219~Notch signaling pathway…	GO:0005737~cytoplasm,GO:0005886~plasma membrane,GO:0005887~integral component of plasma membrane,GO:0005911~cell-cell junction,GO:0005925~focal adhesion,GO:0009986~cell surface,GO:0015629~actin cytoskeleton,GO:0016020~membrane,GO:0016021~integral component of membrane,GO:0016324~apical plasma membrane,GO:0032587~ruffle membrane,GO:0045121~membrane raft,	GO:0004222~metalloendopeptidase activity,GO:0005112~Notch binding,GO:0005138~interleukin-6 receptor binding,GO:0005178~integrin binding,GO:0008237~metallopeptidase activity,GO:0017124~SH3 domain binding,GO:0030165~PDZ domain binding,GO:0046872~metal ion binding,	IPR001590:Peptidase M12B, ADAM/reprolysin,IPR001762:Blood coagulation inhibitor, Disintegrin,IPR002870:Peptidase M12B, propeptide,IPR024079:Metallopeptidase, catalytic domain,	rno04330:Notch signaling pathway,rno05010:Alzheimer's disease,		SM00050:DISIN,	Cleavage on pair of basic residues,Complete proteome,Disulfide bond,Glycoprotein,Hydrolase,Integrin,Membrane,Metal-binding,Metalloprotease,Notch signaling pathway,Phosphoprotein,Protease,Proteomics identification,Reference proteome,SH3-binding,Signal,Transmembrane,Transmembrane helix,Zinc,Zymogen,	chain:Disintegrin and metalloproteinase domain- containing protein 17,compositionally biased region:Cys-rich,compositionally biased region:Poly-Val,disulfide bond,domain:Disintegrin,domain:Peptidase M12B,glycosylation site:N-linked (GlcNAc...),metal ion-binding site:Zinc; catalytic,metal ion-binding site:Zinc; in inhibited form,modified residue,region of interest:Crambin-like,short sequence motif…
Adam33	ADAM metallopeptidase domain 33(Adam33)	Rattus norvegicus			GO:0006508~proteolysis,		GO:0004222~metalloendopeptidase activity,	IPR000742:Epidermal growth factor-like domain,IPR001590:Peptidase M12B, ADAM/reprolysin,IPR001762:Blood coagulation inhibitor, Disintegrin,IPR002870:Peptidase M12B, propeptide,IPR006586:ADAM, cysteine-rich,IPR013032:EGF-like, conserved site,IPR018358:Disintegrin, conserved site,IPR024079:Metallopeptidase, catalytic domain,			SM00050:DISIN,SM00608:ACR,	Complete proteome,Disulfide bond,Reference proteome,Signal,
Adamts10	ADAM metallopeptidase with thrombospondin type 1 motif, 10(Adamts10)	Rattus norvegicus			GO:0006508~proteolysis,GO:0007229~integrin-mediated signaling pathway,	GO:0001527~microfibril,GO:0005578~proteinaceous extracellular matrix,GO:0031012~extracellular matrix,	GO:0004222~metalloendopeptidase activity,GO:0008270~zinc ion binding,	IPR000884:Thrombospondin, type 1 repeat,IPR001590:Peptidase M12B, ADAM/reprolysin,IPR002870:Peptidase M12B, propeptide,IPR010294:ADAM-TS Spacer 1,IPR010909:PLAC,IPR013273:Peptidase M12B, ADAM-TS,IPR024079:Metallopeptidase, catalytic domain,			SM00209:TSP1,	Complete proteome,Disulfide bond,Hydrolase,Integrin,Metalloprotease,Protease,Reference proteome,Signal,
Adamts12	ADAM metallopeptidase with thrombospondin type 1 motif, 12(Adamts12)	Rattus norvegicus			GO:0007160~cell-matrix adhesion,GO:0016477~cell migration,GO:0030167~proteoglycan catabolic process,GO:0032331~negative regulation of chondrocyte differentiation,GO:0050727~regulation of inflammatory response,GO:0051603~proteolysis involved in cellular protein catabolic process,GO:0071347~cellular response to interleukin-1,GO:0071356~cellular response to tumor necrosis factor,GO:0071773~cellular …	GO:0005578~proteinaceous extracellular matrix,GO:0031012~extracellular matrix,	GO:0004222~metalloendopeptidase activity,GO:0008270~zinc ion binding,	IPR000884:Thrombospondin, type 1 repeat,IPR001590:Peptidase M12B, ADAM/reprolysin,IPR002870:Peptidase M12B, propeptide,IPR010294:ADAM-TS Spacer 1,IPR010909:PLAC,IPR013273:Peptidase M12B, ADAM-TS,IPR024079:Metallopeptidase, catalytic domain,			SM00209:TSP1,	Complete proteome,Disulfide bond,Reference proteome,Signal,
Adamts13	ADAM metallopeptidase with thrombospondin type 1 motif, 13(Adamts13)	Rattus norvegicus			GO:0006508~proteolysis,GO:0009636~response to toxic substance,GO:0014075~response to amine,GO:0034341~response to interferon-gamma,GO:0034612~response to tumor necrosis factor,GO:0035864~response to potassium ion,GO:0043171~peptide catabolic process,GO:0070670~response to interleukin-4,GO:0071222~cellular response to lipopolysaccharide,GO:0071346~cellular response to interferon-gamma,GO:0071353~c…	GO:0005578~proteinaceous extracellular matrix,GO:0005615~extracellular space,	GO:0004175~endopeptidase activity,GO:0004222~metalloendopeptidase activity,GO:0008233~peptidase activity,GO:0008270~zinc ion binding,	IPR000859:CUB domain,IPR000884:Thrombospondin, type 1 repeat,IPR001590:Peptidase M12B, ADAM/reprolysin,IPR013273:Peptidase M12B, ADAM-TS,IPR024079:Metallopeptidase, catalytic domain,			SM00209:TSP1,	Complete proteome,Reference proteome,
Adamts17	ADAM metallopeptidase with thrombospondin type 1 motif, 17(Adamts17)	Rattus norvegicus			GO:0006508~proteolysis,	GO:0005578~proteinaceous extracellular matrix,	GO:0004222~metalloendopeptidase activity,GO:0008270~zinc ion binding,	IPR000884:Thrombospondin, type 1 repeat,IPR001590:Peptidase M12B, ADAM/reprolysin,IPR002870:Peptidase M12B, propeptide,IPR006586:ADAM, cysteine-rich,IPR007087:Zinc finger, C2H2,IPR010294:ADAM-TS Spacer 1,IPR010909:PLAC,IPR013273:Peptidase M12B, ADAM-TS,IPR024079:Metallopeptidase, catalytic domain,			SM00209:TSP1,SM00608:ACR,	Complete proteome,Disulfide bond,Reference proteome,Signal,
Adamts19	ADAM metallopeptidase with thrombospondin type 1 motif, 19(Adamts19)	Rattus norvegicus			GO:0006508~proteolysis,GO:0007229~integrin-mediated signaling pathway,	GO:0005578~proteinaceous extracellular matrix,	GO:0004222~metalloendopeptidase activity,GO:0008270~zinc ion binding,	IPR000884:Thrombospondin, type 1 repeat,IPR001590:Peptidase M12B, ADAM/reprolysin,IPR002870:Peptidase M12B, propeptide,IPR006586:ADAM, cysteine-rich,IPR010294:ADAM-TS Spacer 1,IPR013273:Peptidase M12B, ADAM-TS,IPR024079:Metallopeptidase, catalytic domain,			SM00209:TSP1,SM00608:ACR,	Complete proteome,Disulfide bond,Integrin,Reference proteome,Signal,
Adamts20	ADAM metallopeptidase with thrombospondin type 1 motif, 20(Adamts20)	Rattus norvegicus			GO:0006508~proteolysis,GO:0009967~positive regulation of signal transduction,GO:0030198~extracellular matrix organization,GO:0043066~negative regulation of apoptotic process,GO:0045636~positive regulation of melanocyte differentiation,GO:0048070~regulation of developmental pigmentation,	GO:0005578~proteinaceous extracellular matrix,GO:0005615~extracellular space,	GO:0004175~endopeptidase activity,GO:0004222~metalloendopeptidase activity,GO:0008270~zinc ion binding,	IPR000884:Thrombospondin, type 1 repeat,IPR001590:Peptidase M12B, ADAM/reprolysin,IPR002870:Peptidase M12B, propeptide,IPR010294:ADAM-TS Spacer 1,IPR012314:Peptidase M12B, GON-ADAMTSs,IPR013273:Peptidase M12B, ADAM-TS,IPR024079:Metallopeptidase, catalytic domain,			SM00209:TSP1,	Complete proteome,Disulfide bond,Reference proteome,Signal,
Adamts4	ADAM metallopeptidase with thrombospondin type 1 motif, 4(Adamts4)	Rattus norvegicus			GO:0006508~proteolysis,GO:0042742~defense response to bacterium,GO:0044691~tooth eruption,	GO:0005578~proteinaceous extracellular matrix,GO:0005615~extracellular space,GO:0031012~extracellular matrix,	GO:0002020~protease binding,GO:0004222~metalloendopeptidase activity,GO:0008237~metallopeptidase activity,GO:0008270~zinc ion binding,	IPR000884:Thrombospondin, type 1 repeat,IPR001590:Peptidase M12B, ADAM/reprolysin,IPR002870:Peptidase M12B, propeptide,IPR006586:ADAM, cysteine-rich,IPR010294:ADAM-TS Spacer 1,IPR013273:Peptidase M12B, ADAM-TS,IPR024079:Metallopeptidase, catalytic domain,			SM00209:TSP1,SM00608:ACR,	Cleavage on pair of basic residues,Complete proteome,Disulfide bond,Extracellular matrix,Glycoprotein,Hydrolase,Metal-binding,Metalloprotease,Protease,Reference proteome,Secreted,Zinc,Zymogen,	chain:A disintegrin and metalloproteinase with thrombospondin motifs 4,compositionally biased region:Cys-rich,compositionally biased region:Poly-Ala,disulfide bond,domain:Disintegrin,domain:Peptidase M12B,domain:TSP type-1,glycosylation site:N-linked (GlcNAc...),metal ion-binding site:Zinc; catalytic,region of interest:Spacer,
Adamts6	ADAM metallopeptidase with thrombospondin type 1 motif, 6(Adamts6)	Rattus norvegicus			GO:0003279~cardiac septum development,GO:0006508~proteolysis,GO:0007507~heart development,GO:0035904~aorta development,GO:0060976~coronary vasculature development,	GO:0005578~proteinaceous extracellular matrix,	GO:0004222~metalloendopeptidase activity,GO:0008233~peptidase activity,GO:0008270~zinc ion binding,	IPR000884:Thrombospondin, type 1 repeat,IPR001590:Peptidase M12B, ADAM/reprolysin,IPR002870:Peptidase M12B, propeptide,IPR010294:ADAM-TS Spacer 1,IPR010909:PLAC,IPR013273:Peptidase M12B, ADAM-TS,IPR024079:Metallopeptidase, catalytic domain,			SM00209:TSP1,	Complete proteome,Disulfide bond,Reference proteome,Signal,
Adamts9	ADAM metallopeptidase with thrombospondin type 1 motif, 9(Adamts9)	Rattus norvegicus			GO:0006508~proteolysis,GO:0007229~integrin-mediated signaling pathway,GO:0045636~positive regulation of melanocyte differentiation,GO:0048070~regulation of developmental pigmentation,	GO:0005578~proteinaceous extracellular matrix,GO:0005615~extracellular space,GO:0009986~cell surface,	GO:0004175~endopeptidase activity,GO:0004222~metalloendopeptidase activity,GO:0008237~metallopeptidase activity,GO:0008270~zinc ion binding,	IPR000884:Thrombospondin, type 1 repeat,IPR001590:Peptidase M12B, ADAM/reprolysin,IPR002870:Peptidase M12B, propeptide,IPR010294:ADAM-TS Spacer 1,IPR012314:Peptidase M12B, GON-ADAMTSs,IPR013273:Peptidase M12B, ADAM-TS,IPR024079:Metallopeptidase, catalytic domain,			SM00209:TSP1,	Complete proteome,Disulfide bond,Hydrolase,Integrin,Metalloprotease,Protease,Reference proteome,Signal,
Adamdec1	ADAM-like, decysin 1(Adamdec1)	Rattus norvegicus			GO:0006508~proteolysis,		GO:0004222~metalloendopeptidase activity,	IPR001590:Peptidase M12B, ADAM/reprolysin,IPR001762:Blood coagulation inhibitor, Disintegrin,IPR024079:Metallopeptidase, catalytic domain,			SM00050:DISIN,	Complete proteome,Reference proteome,
Arl13a	ADP ribosylation factor like GTPase 13A(Arl13a)	Rattus norvegicus		General function prediction only,	GO:0007264~small GTPase mediated signal transduction,	GO:0005622~intracellular,	GO:0005525~GTP binding,	IPR006689:Small GTPase superfamily, ARF/SAR type,IPR024156:Small GTPase superfamily, ARF type,IPR027417:P-loop containing nucleoside triphosphate hydrolase,				Complete proteome,GTP-binding,Nucleotide-binding,Reference proteome,	chain:ADP-ribosylation factor-like protein 13A,nucleotide phosphate-binding region:GTP,
Arl14epl	ADP ribosylation factor like GTPase 14 effector protein like(Arl14epl)	Rattus norvegicus										Complete proteome,Reference proteome,
Adpgk	ADP-dependent glucokinase(Adpgk)	Rattus norvegicus			GO:0005975~carbohydrate metabolic process,GO:0016310~phosphorylation,	GO:0005783~endoplasmic reticulum,GO:0016020~membrane,	GO:0016301~kinase activity,GO:0016773~phosphotransferase activity, alcohol group as acceptor,	IPR007666:ADP-specific phosphofructokinase/glucokinase,	rno00010:Glycolysis / Gluconeogenesis,rno01100:Metabolic pathways,rno01130:Biosynthesis of antibiotics,rno01200:Carbon metabolism,			Complete proteome,Kinase,Proteomics identification,Reference proteome,Signal,Transferase,
Arf2	ADP-ribosylation factor 2(Arf2)	Rattus norvegicus			GO:0007264~small GTPase mediated signal transduction,GO:0015031~protein transport,GO:0016192~vesicle-mediated transport,	GO:0005794~Golgi apparatus,	GO:0005525~GTP binding,	IPR005225:Small GTP-binding protein domain,IPR006689:Small GTPase superfamily, ARF/SAR type,IPR024156:Small GTPase superfamily, ARF type,IPR027417:P-loop containing nucleoside triphosphate hydrolase,				Complete proteome,ER-Golgi transport,Golgi apparatus,GTP-binding,Lipoprotein,Myristate,Nucleotide-binding,Protein transport,Reference proteome,Transport,	chain:ADP-ribosylation factor 2,lipid moiety-binding region:N-myristoyl glycine,nucleotide phosphate-binding region:GTP,
Arf3	ADP-ribosylation factor 3(Arf3)	Rattus norvegicus			GO:0006890~retrograde vesicle-mediated transport, Golgi to ER,GO:0007264~small GTPase mediated signal transduction,GO:0015031~protein transport,GO:0016192~vesicle-mediated transport,	GO:0005622~intracellular,GO:0005794~Golgi apparatus,GO:0048471~perinuclear region of cytoplasm,GO:0070062~extracellular exosome,	GO:0005525~GTP binding,	IPR005225:Small GTP-binding protein domain,IPR006689:Small GTPase superfamily, ARF/SAR type,IPR024156:Small GTPase superfamily, ARF type,IPR027417:P-loop containing nucleoside triphosphate hydrolase,	rno04144:Endocytosis,			Complete proteome,Cytoplasm,ER-Golgi transport,Golgi apparatus,GTP-binding,Lipoprotein,Myristate,Nucleotide-binding,Protein transport,Proteomics identification,Reference proteome,Transport,	chain:ADP-ribosylation factor 3,lipid moiety-binding region:N-myristoyl glycine,nucleotide phosphate-binding region:GTP,
Arfgap2	ADP-ribosylation factor GTPase activating protein 2(Arfgap2)	Rattus norvegicus			GO:0015031~protein transport,GO:0016192~vesicle-mediated transport,GO:0043547~positive regulation of GTPase activity,	GO:0000139~Golgi membrane,GO:0005737~cytoplasm,GO:0005794~Golgi apparatus,GO:0005886~plasma membrane,	GO:0005096~GTPase activator activity,GO:0046872~metal ion binding,	IPR001164:Arf GTPase activating protein,	rno04144:Endocytosis,		SM00105:ArfGap,	Acetylation,Coiled coil,Complete proteome,Cytoplasm,ER-Golgi transport,Golgi apparatus,GTPase activation,Membrane,Metal-binding,Phosphoprotein,Protein transport,Reference proteome,Transport,Zinc,Zinc-finger,	chain:ADP-ribosylation factor GTPase-activating protein 2,domain:Arf-GAP,modified residue,region of interest:Required for interaction with coatomer,zinc finger region:C4-type,
Arl15	ADP-ribosylation factor like GTPase 15(Arl15)	Rattus norvegicus			GO:0007264~small GTPase mediated signal transduction,	GO:0005622~intracellular,GO:0070062~extracellular exosome,	GO:0005525~GTP binding,	IPR006689:Small GTPase superfamily, ARF/SAR type,IPR024156:Small GTPase superfamily, ARF type,IPR027417:P-loop containing nucleoside triphosphate hydrolase,				Complete proteome,GTP-binding,Nucleotide-binding,Proteomics identification,Reference proteome,
Arl2	ADP-ribosylation factor like GTPase 2(Arl2)	Rattus norvegicus			GO:0007049~cell cycle,GO:0007264~small GTPase mediated signal transduction,GO:0010811~positive regulation of cell-substrate adhesion,GO:0015870~acetylcholine transport,GO:0031113~regulation of microtubule polymerization,GO:0031116~positive regulation of microtubule polymerization,GO:0034260~negative regulation of GTPase activity,GO:0051297~centrosome organization,GO:0051457~maintenance of protein…	GO:0005622~intracellular,GO:0005634~nucleus,GO:0005737~cytoplasm,GO:0005758~mitochondrial intermembrane space,GO:0005794~Golgi apparatus,GO:0005813~centrosome,GO:0005829~cytosol,GO:0005929~cilium,GO:0016328~lateral plasma membrane,GO:0070062~extracellular exosome,	GO:0003924~GTPase activity,GO:0005515~protein binding,GO:0005525~GTP binding,GO:0019003~GDP binding,	IPR005225:Small GTP-binding protein domain,IPR006689:Small GTPase superfamily, ARF/SAR type,IPR024156:Small GTPase superfamily, ARF type,IPR027417:P-loop containing nucleoside triphosphate hydrolase,				Cell cycle,Complete proteome,Cytoplasm,Cytoskeleton,GTP-binding,Isopeptide bond,Lipoprotein,Mitochondrion,Myristate,Nucleotide-binding,Nucleus,Phosphoprotein,Proteomics identification,Reference proteome,Ubl conjugation,	binding site:GTP; via amide nitrogen,chain:ADP-ribosylation factor-like protein 2,cross-link:Glycyl lysine isopeptide (Lys-Gly) (interchain with G-Cter in ubiquitin),lipid moiety-binding region:N-myristoyl glycine,modified residue,nucleotide phosphate-binding region:GTP,
Arl5b	ADP-ribosylation factor like GTPase 5B(Arl5b)	Rattus norvegicus			GO:0007264~small GTPase mediated signal transduction,	GO:0005622~intracellular,	GO:0005525~GTP binding,	IPR005225:Small GTP-binding protein domain,IPR006689:Small GTPase superfamily, ARF/SAR type,IPR024156:Small GTPase superfamily, ARF type,IPR027417:P-loop containing nucleoside triphosphate hydrolase,				Complete proteome,GTP-binding,Nucleotide-binding,Reference proteome,
Arl8b	ADP-ribosylation factor like GTPase 8B(Arl8b)	Rattus norvegicus			GO:0007059~chromosome segregation,GO:0007067~mitotic nuclear division,GO:0007264~small GTPase mediated signal transduction,GO:0032418~lysosome localization,GO:0051301~cell division,	GO:0005737~cytoplasm,GO:0005765~lysosomal membrane,GO:0016020~membrane,GO:0030496~midbody,GO:0031902~late endosome membrane,GO:0051233~spindle midzone,GO:0070062~extracellular exosome,	GO:0005525~GTP binding,GO:0019003~GDP binding,GO:0043014~alpha-tubulin binding,GO:0048487~beta-tubulin binding,	IPR005225:Small GTP-binding protein domain,IPR006689:Small GTPase superfamily, ARF/SAR type,IPR024156:Small GTPase superfamily, ARF type,IPR027417:P-loop containing nucleoside triphosphate hydrolase,				Cell cycle,Cell division,Chromosome partition,Complete proteome,Cytoplasm,Cytoskeleton,Endosome,GTP-binding,Lysosome,Membrane,Mitosis,Nucleotide-binding,Reference proteome,	chain:ADP-ribosylation factor-like protein 8B,modified residue,nucleotide phosphate-binding region:GTP,region of interest:Mediates targeting to membranes,
Aff1	AF4/FMR2 family, member 1(Aff1)	Rattus norvegicus			GO:0045893~positive regulation of transcription, DNA-templated,	GO:0005634~nucleus,GO:0008023~transcription elongation factor complex,		IPR007797:Transcription factor AF4/FMR2,	rno05202:Transcriptional misregulation in cancer,			Complete proteome,Reference proteome,
Aff4	AF4/FMR2 family, member 4(Aff4)	Rattus norvegicus			GO:0007286~spermatid development,	GO:0005634~nucleus,GO:0008023~transcription elongation factor complex,GO:0035327~transcriptionally active chromatin,		IPR007797:Transcription factor AF4/FMR2,				Complete proteome,Reference proteome,
Afg3l2	AFG3 like matrix AAA peptidase subunit 2(Afg3l2)	Rattus norvegicus			GO:0006461~protein complex assembly,GO:0007005~mitochondrion organization,GO:0007409~axonogenesis,GO:0007528~neuromuscular junction development,GO:0008053~mitochondrial fusion,GO:0021675~nerve development,GO:0034982~mitochondrial protein processing,GO:0040014~regulation of multicellular organism growth,GO:0042407~cristae formation,GO:0042552~myelination,GO:0045041~protein import into mitochondria…	GO:0005739~mitochondrion,GO:0005743~mitochondrial inner membrane,GO:0005745~m-AAA complex,	GO:0004176~ATP-dependent peptidase activity,GO:0004222~metalloendopeptidase activity,GO:0005524~ATP binding,GO:0008237~metallopeptidase activity,GO:0008270~zinc ion binding,	IPR000642:Peptidase M41,IPR003593:AAA+ ATPase domain,IPR003959:ATPase, AAA-type, core,IPR003960:ATPase, AAA-type, conserved site,IPR005936:Peptidase, FtsH,IPR011546:Peptidase M41, FtsH extracellular,IPR027417:P-loop containing nucleoside triphosphate hydrolase,			SM00382:AAA,	Complete proteome,Membrane,Proteomics identification,Reference proteome,Transmembrane,Transmembrane helix,
Alg11	ALG11, alpha-1,2-mannosyltransferase(Alg11)	Rattus norvegicus				GO:0016020~membrane,GO:0016021~integral component of membrane,		IPR001296:Glycosyl transferase, family 1,	rno00510:N-Glycan biosynthesis,rno01100:Metabolic pathways,			Complete proteome,Membrane,Proteomics identification,Reference proteome,Transmembrane,Transmembrane helix,
Alg13	ALG13, UDP-N-acetylglucosaminyltransferase subunit(Alg13)	Rattus norvegicus			GO:0006488~dolichol-linked oligosaccharide biosynthetic process,	GO:0005783~endoplasmic reticulum,GO:0043541~UDP-N-acetylglucosamine transferase complex,	GO:0004577~N-acetylglucosaminyldiphosphodolichol N-acetylglucosaminyltransferase activity,GO:0016758~transferase activity, transferring hexosyl groups,GO:0044822~poly(A) RNA binding,	IPR002999:Tudor domain,IPR003323:Ovarian tumour, otubain,IPR007235:Glycosyl transferase, family 28, C-terminal,	rno00510:N-Glycan biosynthesis,rno01100:Metabolic pathways,			Coiled coil,Complete proteome,Direct protein sequencing,Endoplasmic reticulum,Glycosyltransferase,Proteomics identification,Reference proteome,Transferase,	chain:UDP-N-acetylglucosamine transferase subunit ALG13 homolog,
Alg9	ALG9, alpha-1,2-mannosyltransferase(Alg9)	Rattus norvegicus			GO:0097502~mannosylation,	GO:0005783~endoplasmic reticulum,GO:0005789~endoplasmic reticulum membrane,GO:0016020~membrane,GO:0016021~integral component of membrane,	GO:0000030~mannosyltransferase activity,	IPR005599:GPI mannosyltransferase,	rno00510:N-Glycan biosynthesis,rno01100:Metabolic pathways,			Complete proteome,Endoplasmic reticulum,Glycosyltransferase,Membrane,Proteomics identification,Reference proteome,Transferase,Transmembrane,Transmembrane helix,
Als2cl	ALS2 C-terminal like(Als2cl)	Rattus norvegicus			GO:0007032~endosome organization,GO:0008104~protein localization,GO:0035023~regulation of Rho protein signal transduction,GO:0043547~positive regulation of GTPase activity,	GO:0031410~cytoplasmic vesicle,	GO:0005089~Rho guanyl-nucleotide exchange factor activity,GO:0017112~Rab guanyl-nucleotide exchange factor activity,GO:0017137~Rab GTPase binding,GO:0042802~identical protein binding,	IPR000219:Dbl homology (DH) domain,IPR003123:Vacuolar sorting protein 9,IPR003409:MORN motif,			SM00698:MORN,	Complete proteome,Proteomics identification,Reference proteome,Repeat,
Ammecr1l	AMMECR1 like(Ammecr1l)	Rattus norvegicus						IPR002733:AMMECR1 domain,IPR023473:AMMECR1,IPR027485:AMMECR1, N-terminal,				Complete proteome,Proteomics identification,Reference proteome,
Apip	APAF1 interacting protein(Apip)	Rattus norvegicus			GO:0006915~apoptotic process,GO:0019284~L-methionine biosynthetic process from S-adenosylmethionine,GO:0019509~L-methionine biosynthetic process from methylthioadenosine,GO:0043066~negative regulation of apoptotic process,GO:0051289~protein homotetramerization,GO:0070269~pyroptosis,GO:0070372~regulation of ERK1 and ERK2 cascade,	GO:0005737~cytoplasm,	GO:0008270~zinc ion binding,GO:0042802~identical protein binding,GO:0046570~methylthioribulose 1-phosphate dehydratase activity,	IPR001303:Class II aldolase/adducin N-terminal,IPR017714:Methylthioribulose-1-phosphate dehydratase,IPR027514:Methylthioribulose-1-phosphate dehydratase, eukaryotes,	rno00270:Cysteine and methionine metabolism,rno01100:Metabolic pathways,		SM01007:SM01007,	Amino-acid biosynthesis,Apoptosis,Complete proteome,Cytoplasm,Lyase,Metal-binding,Methionine biosynthesis,Proteomics identification,Reference proteome,Zinc,
Actr1a	ARP1 actin-related protein 1 homolog A, centractin alpha(Actr1a)	Rattus norvegicus			GO:0007283~spermatogenesis,	GO:0002177~manchette,GO:0005737~cytoplasm,GO:0005813~centrosome,GO:0005814~centriole,GO:0005869~dynactin complex,GO:0015630~microtubule cytoskeleton,GO:0030137~COPI-coated vesicle,GO:0043209~myelin sheath,GO:0070062~extracellular exosome,GO:1990752~microtubule end,	GO:0005524~ATP binding,	IPR004000:Actin-related protein,IPR004001:Actin, conserved site,IPR020902:Actin/actin-like conserved site,			SM00268:ACTIN,	Acetylation,ATP-binding,Complete proteome,Cytoplasm,Cytoskeleton,Nucleotide-binding,Reference proteome,	chain:Alpha-centractin,modified residue,
Actr1b	ARP1 actin-related protein 1 homolog B, centractin beta(Actr1b)	Rattus norvegicus				GO:0005737~cytoplasm,GO:0005813~centrosome,GO:0005869~dynactin complex,GO:0015630~microtubule cytoskeleton,GO:0016020~membrane,GO:0070062~extracellular exosome,GO:1990752~microtubule end,	GO:0005524~ATP binding,	IPR004000:Actin-related protein,IPR004001:Actin, conserved site,IPR020902:Actin/actin-like conserved site,			SM00268:ACTIN,	ATP-binding,Complete proteome,Nucleotide-binding,Proteomics identification,Reference proteome,
Arv1	ARV1 homolog, fatty acid homeostasis modulator(Arv1)	Rattus norvegicus			GO:0006665~sphingolipid metabolic process,GO:0008206~bile acid metabolic process,GO:0016125~sterol metabolic process,GO:0030301~cholesterol transport,GO:0032366~intracellular sterol transport,GO:0090181~regulation of cholesterol metabolic process,GO:0097036~regulation of plasma membrane sterol distribution,	GO:0005794~Golgi apparatus,GO:0016021~integral component of membrane,GO:0032541~cortical endoplasmic reticulum,		IPR007290:Arv1 protein,				Complete proteome,Membrane,Reference proteome,Transmembrane,Transmembrane helix,
Ash1l	ASH1 like histone lysine methyltransferase(Ash1l)	Rattus norvegicus			GO:0001501~skeletal system development,GO:0002674~negative regulation of acute inflammatory response,GO:0007338~single fertilization,GO:0009791~post-embryonic development,GO:0010468~regulation of gene expression,GO:0032635~interleukin-6 production,GO:0034968~histone lysine methylation,GO:0043124~negative regulation of I-kappaB kinase/NF-kappaB signaling,GO:0043409~negative regulation of MAPK casc…	GO:0005634~nucleus,GO:0005654~nucleoplasm,GO:0005737~cytoplasm,GO:0005794~Golgi apparatus,GO:0070062~extracellular exosome,	GO:0003677~DNA binding,GO:0003682~chromatin binding,GO:0008270~zinc ion binding,GO:0018024~histone-lysine N-methyltransferase activity,GO:0042800~histone methyltransferase activity (H3-K4 specific),GO:0046975~histone methyltransferase activity (H3-K36 specific),	IPR001025:Bromo adjacent homology (BAH) domain,IPR001214:SET domain,IPR001487:Bromodomain,IPR001965:Zinc finger, PHD-type,IPR003616:Post-SET domain,IPR006560:AWS,IPR011011:Zinc finger, FYVE/PHD-type,IPR013083:Zinc finger, RING/FYVE/PHD-type,IPR017956:AT hook, DNA-binding motif,IPR019786:Zinc finger, PHD-type, conserved site,	rno00310:Lysine degradation,		SM00249:PHD,SM00297:BROMO,SM00317:SET,SM00384:AT_hook,SM00439:BAH,SM00570:AWS,	Complete proteome,Metal-binding,Methyltransferase,Reference proteome,S-adenosyl-L-methionine,Transferase,Zinc,Zinc-finger,
Arid1a	AT-rich interaction domain 1A(Arid1a)	Rattus norvegicus			GO:0000122~negative regulation of transcription from RNA polymerase II promoter,GO:0001704~formation of primary germ layer,GO:0001843~neural tube closure,GO:0003205~cardiac chamber development,GO:0003408~optic cup formation involved in camera-type eye development,GO:0006325~chromatin organization,GO:0006337~nucleosome disassembly,GO:0006338~chromatin remodeling,GO:0006344~maintenance of chromatin…	GO:0000790~nuclear chromatin,GO:0005654~nucleoplasm,GO:0016514~SWI/SNF complex,GO:0071564~npBAF complex,GO:0071565~nBAF complex,GO:0090544~BAF-type complex,	GO:0003677~DNA binding,GO:0016922~ligand-dependent nuclear receptor binding,GO:0031491~nucleosome binding,	IPR001606:ARID/BRIGHT DNA-binding domain,IPR016024:Armadillo-type fold,IPR021906:Protein of unknown function DUF3518,			SM00501:BRIGHT,	Complete proteome,Proteomics identification,Reference proteome,
Arid2	AT-rich interaction domain 2(Arid2)	Rattus norvegicus			GO:0003007~heart morphogenesis,GO:0006337~nucleosome disassembly,GO:0006355~regulation of transcription, DNA-templated,GO:0008285~negative regulation of cell proliferation,GO:0030336~negative regulation of cell migration,GO:0042592~homeostatic process,GO:0048568~embryonic organ development,GO:0060038~cardiac muscle cell proliferation,GO:0060982~coronary artery morphogenesis,GO:0072358~cardiovascu…	GO:0005654~nucleoplasm,GO:0005886~plasma membrane,GO:0090544~BAF-type complex,	GO:0003677~DNA binding,GO:0046872~metal ion binding,	IPR001606:ARID/BRIGHT DNA-binding domain,IPR003150:DNA-binding RFX-type winged-helix domain,IPR007087:Zinc finger, C2H2,IPR011991:Winged helix-turn-helix DNA-binding domain,IPR016024:Armadillo-type fold,			SM00501:BRIGHT,	Complete proteome,Proteomics identification,Reference proteome,
Arid3a	AT-rich interaction domain 3A(Arid3a)	Rattus norvegicus			GO:0006355~regulation of transcription, DNA-templated,GO:0006366~transcription from RNA polymerase II promoter,GO:0045944~positive regulation of transcription from RNA polymerase II promoter,	GO:0005634~nucleus,GO:0005654~nucleoplasm,GO:0005730~nucleolus,GO:0005737~cytoplasm,GO:0005794~Golgi apparatus,GO:0045121~membrane raft,	GO:0000977~RNA polymerase II regulatory region sequence-specific DNA binding,GO:0001228~transcriptional activator activity, RNA polymerase II transcription regulatory region sequence-specific binding,GO:0003677~DNA binding,GO:0003682~chromatin binding,GO:0003700~transcription factor activity, sequence-specific DNA binding,GO:0042803~protein homodimerization activity,	IPR001606:ARID/BRIGHT DNA-binding domain,IPR023334:REKLES domain,			SM00501:BRIGHT,	Complete proteome,Reference proteome,
Arid5a	AT-rich interaction domain 5A(Arid5a)	Rattus norvegicus			GO:0002062~chondrocyte differentiation,GO:0006357~regulation of transcription from RNA polymerase II promoter,GO:0035066~positive regulation of histone acetylation,GO:0045944~positive regulation of transcription from RNA polymerase II promoter,	GO:0005634~nucleus,GO:0005654~nucleoplasm,GO:0005667~transcription factor complex,GO:0005730~nucleolus,	GO:0003677~DNA binding,GO:0003682~chromatin binding,GO:0008134~transcription factor binding,GO:0044212~transcription regulatory region DNA binding,	IPR001606:ARID/BRIGHT DNA-binding domain,			SM00501:BRIGHT,	Complete proteome,Reference proteome,
Abca2	ATP binding cassette subfamily A member 2(Abca2)	Rattus norvegicus			GO:0006357~regulation of transcription from RNA polymerase II promoter,GO:0006810~transport,GO:0032383~regulation of intracellular cholesterol transport,GO:0033344~cholesterol efflux,GO:0033700~phospholipid efflux,GO:0042632~cholesterol homeostasis,GO:0048545~response to steroid hormone,GO:0055085~transmembrane transport,	GO:0005764~lysosome,GO:0005765~lysosomal membrane,GO:0005768~endosome,GO:0005815~microtubule organizing center,GO:0010008~endosome membrane,GO:0016020~membrane,GO:0016021~integral component of membrane,GO:0016023~cytoplasmic, membrane-bounded vesicle,GO:0031410~cytoplasmic vesicle,	GO:0005215~transporter activity,GO:0005524~ATP binding,GO:0016887~ATPase activity,GO:0042626~ATPase activity, coupled to transmembrane movement of substances,	IPR003439:ABC transporter-like,IPR003593:AAA+ ATPase domain,IPR017871:ABC transporter, conserved site,IPR026082:ABC transporter A, ABCA,IPR027417:P-loop containing nucleoside triphosphate hydrolase,	rno02010:ABC transporters,rno04142:Lysosome,		SM00382:AAA,	ATP-binding,Complete proteome,Endosome,Glycoprotein,Lysosome,Membrane,Nucleotide-binding,Phosphoprotein,Proteomics identification,Reference proteome,Repeat,Transmembrane,Transmembrane helix,Transport,	chain:ATP-binding cassette sub-family A member 2,domain:ABC transporter 1,domain:ABC transporter 2,glycosylation site:N-linked (GlcNAc...),modified residue,nucleotide phosphate-binding region:ATP 1,nucleotide phosphate-binding region:ATP 2,transmembrane region,
Abca4	ATP binding cassette subfamily A member 4(Abca4)	Rattus norvegicus			GO:0006649~phospholipid transfer to membrane,GO:0006869~lipid transport,GO:0007601~visual perception,GO:0045332~phospholipid translocation,GO:0045494~photoreceptor cell maintenance,GO:0055085~transmembrane transport,	GO:0001750~photoreceptor outer segment,GO:0005887~integral component of plasma membrane,GO:0043231~intracellular membrane-bounded organelle,	GO:0004012~phospholipid-translocating ATPase activity,GO:0005524~ATP binding,GO:0005548~phospholipid transporter activity,GO:0042626~ATPase activity, coupled to transmembrane movement of substances,	IPR003439:ABC transporter-like,IPR003593:AAA+ ATPase domain,IPR005951:Rim ABC transporter,IPR017871:ABC transporter, conserved site,IPR026082:ABC transporter A, ABCA,IPR027417:P-loop containing nucleoside triphosphate hydrolase,	rno02010:ABC transporters,		SM00382:AAA,	ATP-binding,Complete proteome,Membrane,Nucleotide-binding,Reference proteome,Transmembrane,Transmembrane helix,
Abcc1	ATP binding cassette subfamily C member 1(Abcc1)	Rattus norvegicus		Amino acid transport and metabolism / Inorganic ion transport and metabolism,Energy production and conversion / Posttranslational modification, protein turnover, chaperones,	GO:0006855~drug transmembrane transport,GO:0006979~response to oxidative stress,GO:0015911~plasma membrane long-chain fatty acid transport,GO:0030335~positive regulation of cell migration,GO:0033700~phospholipid efflux,GO:0034775~glutathione transmembrane transport,GO:0042493~response to drug,GO:0042908~xenobiotic transport,GO:0043215~daunorubicin transport,GO:0046618~drug export,GO:0055085~trans…	GO:0005737~cytoplasm,GO:0005886~plasma membrane,GO:0005887~integral component of plasma membrane,GO:0016020~membrane,GO:0016021~integral component of membrane,GO:0016323~basolateral plasma membrane,GO:0070062~extracellular exosome,	GO:0005324~long-chain fatty acid transporter activity,GO:0005524~ATP binding,GO:0008559~xenobiotic-transporting ATPase activity,GO:0015238~drug transmembrane transporter activity,GO:0015431~glutathione S-conjugate-exporting ATPase activity,GO:0015562~efflux transmembrane transporter activity,GO:0016491~oxidoreductase activity,GO:0016887~ATPase activity,GO:0034040~lipid-transporting ATPase activit…	IPR003439:ABC transporter-like,IPR003593:AAA+ ATPase domain,IPR005292:Multi drug resistance-associated protein,IPR011527:ABC transporter, transmembrane domain, type 1,IPR017871:ABC transporter, conserved site,IPR018170:Aldo/keto reductase, conserved site,IPR027417:P-loop containing nucleoside triphosphate hydrolase,	rno02010:ABC transporters,rno04071:Sphingolipid signaling pathway,rno04977:Vitamin digestion and absorption,rno05206:MicroRNAs in cancer,		SM00382:AAA,	Alternative splicing,ATP-binding,Cell membrane,Complete proteome,Glycoprotein,Hydrolase,Membrane,Nucleotide-binding,Phosphoprotein,Reference proteome,Repeat,Transmembrane,Transmembrane helix,Transport,	chain:Multidrug resistance-associated protein 1,domain:ABC transmembrane type-1 1,domain:ABC transmembrane type-1 2,domain:ABC transporter 1,domain:ABC transporter 2,glycosylation site:N-linked (GlcNAc...),modified residue,mutagenesis site,nucleotide phosphate-binding region:ATP 1,nucleotide phosphate-binding region:ATP 2,sequence conflict,splice variant,topological domain:Cytoplasmic,topological…
Abcc3	ATP binding cassette subfamily C member 3(Abcc3)	Rattus norvegicus			GO:0006855~drug transmembrane transport,GO:0010033~response to organic substance,GO:0010243~response to organonitrogen compound,GO:0014070~response to organic cyclic compound,GO:0015722~canalicular bile acid transport,GO:0015893~drug transport,GO:0032355~response to estradiol,GO:0032496~response to lipopolysaccharide,GO:0042908~xenobiotic transport,GO:0055085~transmembrane transport,	GO:0005887~integral component of plasma membrane,GO:0016323~basolateral plasma membrane,	GO:0005524~ATP binding,GO:0008559~xenobiotic-transporting ATPase activity,GO:0015238~drug transmembrane transporter activity,GO:0015432~bile acid-exporting ATPase activity,GO:0042626~ATPase activity, coupled to transmembrane movement of substances,	IPR003439:ABC transporter-like,IPR003593:AAA+ ATPase domain,IPR005292:Multi drug resistance-associated protein,IPR011527:ABC transporter, transmembrane domain, type 1,IPR017871:ABC transporter, conserved site,IPR027417:P-loop containing nucleoside triphosphate hydrolase,	rno02010:ABC transporters,rno04976:Bile secretion,		SM00382:AAA,	ATP-binding,Complete proteome,Glycoprotein,Membrane,Nucleotide-binding,Phosphoprotein,Proteomics identification,Reference proteome,Repeat,Transmembrane,Transmembrane helix,Transport,	chain:Canalicular multispecific organic anion transporter 2,domain:ABC transmembrane type-1 1,domain:ABC transmembrane type-1 2,domain:ABC transporter 1,domain:ABC transporter 2,glycosylation site:N-linked (GlcNAc...),modified residue,nucleotide phosphate-binding region:ATP 1,nucleotide phosphate-binding region:ATP 2,sequence conflict,topological domain:Cytoplasmic,topological domain:Extracellula…
Abcc4	ATP binding cassette subfamily C member 4(Abcc4)	Rattus norvegicus		Defense mechanisms,	GO:0010033~response to organic substance,GO:0010243~response to organonitrogen compound,GO:0014070~response to organic cyclic compound,GO:0032310~prostaglandin secretion,GO:0042384~cilium assembly,GO:0042493~response to drug,GO:0048661~positive regulation of smooth muscle cell proliferation,GO:0055085~transmembrane transport,GO:0060271~cilium morphogenesis,	GO:0005886~plasma membrane,GO:0005929~cilium,GO:0016020~membrane,GO:0016021~integral component of membrane,GO:0016323~basolateral plasma membrane,GO:0016324~apical plasma membrane,GO:0031088~platelet dense granule membrane,	GO:0005524~ATP binding,GO:0042626~ATPase activity, coupled to transmembrane movement of substances,	IPR003439:ABC transporter-like,IPR003593:AAA+ ATPase domain,IPR011527:ABC transporter, transmembrane domain, type 1,IPR017871:ABC transporter, conserved site,IPR027417:P-loop containing nucleoside triphosphate hydrolase,	rno02010:ABC transporters,rno04024:cAMP signaling pathway,rno04976:Bile secretion,		SM00382:AAA,	ATP-binding,Complete proteome,Membrane,Nucleotide-binding,Reference proteome,Repeat,Transmembrane,Transmembrane helix,
Abcc9	ATP binding cassette subfamily C member 9(Abcc9)	Rattus norvegicus		Defense mechanisms,	GO:0006813~potassium ion transport,GO:0006932~substrate-dependent cell migration, cell contraction,GO:0007165~signal transduction,GO:0010107~potassium ion import,GO:0042493~response to drug,GO:0051607~defense response to virus,GO:0055085~transmembrane transport,GO:0071805~potassium ion transmembrane transport,	GO:0005739~mitochondrion,GO:0005886~plasma membrane,GO:0008076~voltage-gated potassium channel complex,GO:0008282~ATP-sensitive potassium channel complex,GO:0016020~membrane,GO:0016021~integral component of membrane,GO:0030017~sarcomere,GO:0030315~T-tubule,GO:0042383~sarcolemma,	GO:0005267~potassium channel activity,GO:0005515~protein binding,GO:0005524~ATP binding,GO:0008144~drug binding,GO:0008281~sulfonylurea receptor activity,GO:0015459~potassium channel regulator activity,GO:0019905~syntaxin binding,GO:0042626~ATPase activity, coupled to transmembrane movement of substances,GO:0042802~identical protein binding,GO:0044325~ion channel binding,	IPR000388:Sulphonylurea receptor,IPR001475:Sulphonylurea receptor, type 2,IPR003439:ABC transporter-like,IPR003593:AAA+ ATPase domain,IPR011527:ABC transporter, transmembrane domain, type 1,IPR017871:ABC transporter, conserved site,IPR027417:P-loop containing nucleoside triphosphate hydrolase,	rno02010:ABC transporters,		SM00382:AAA,	Alternative splicing,ATP-binding,Complete proteome,Glycoprotein,Membrane,Nucleotide-binding,Receptor,Reference proteome,Repeat,Transmembrane,Transmembrane helix,Transport,	chain:ATP-binding cassette transporter sub- family C member 9,domain:ABC transmembrane type-1 1,domain:ABC transmembrane type-1 2,domain:ABC transporter 1,domain:ABC transporter 2,glycosylation site:N-linked (GlcNAc...),nucleotide phosphate-binding region:ATP 1,nucleotide phosphate-binding region:ATP 2,splice variant,topological domain:Cytoplasmic,topological domain:Extracellular,transmembrane re…
Abcd2	ATP binding cassette subfamily D member 2(Abcd2)	Rattus norvegicus			GO:0000038~very long-chain fatty acid metabolic process,GO:0006635~fatty acid beta-oxidation,GO:0032000~positive regulation of fatty acid beta-oxidation,GO:0042760~very long-chain fatty acid catabolic process,GO:0055085~transmembrane transport,	GO:0005739~mitochondrion,GO:0005777~peroxisome,GO:0005778~peroxisomal membrane,GO:0016021~integral component of membrane,GO:0043231~intracellular membrane-bounded organelle,	GO:0005524~ATP binding,GO:0042626~ATPase activity, coupled to transmembrane movement of substances,GO:0042803~protein homodimerization activity,	IPR003439:ABC transporter-like,IPR003593:AAA+ ATPase domain,IPR011527:ABC transporter, transmembrane domain, type 1,IPR017871:ABC transporter, conserved site,IPR027417:P-loop containing nucleoside triphosphate hydrolase,	rno02010:ABC transporters,rno04146:Peroxisome,		SM00382:AAA,	ATP-binding,Complete proteome,Glycoprotein,Membrane,Nucleotide-binding,Peroxisome,Proteomics identification,Reference proteome,Transmembrane,Transmembrane helix,Transport,	chain:ATP-binding cassette sub-family D member 2,domain:ABC transmembrane type-1,domain:ABC transporter,glycosylation site:N-linked (GlcNAc...),nucleotide phosphate-binding region:ATP,region of interest:Interaction with PEX19,transmembrane region,
Abcd3	ATP binding cassette subfamily D member 3(Abcd3)	Rattus norvegicus			GO:0006633~fatty acid biosynthetic process,GO:0006635~fatty acid beta-oxidation,GO:0007031~peroxisome organization,GO:0014070~response to organic cyclic compound,GO:0015910~peroxisomal long-chain fatty acid import,GO:0042493~response to drug,GO:0042760~very long-chain fatty acid catabolic process,GO:0055085~transmembrane transport,	GO:0005739~mitochondrion,GO:0005743~mitochondrial inner membrane,GO:0005777~peroxisome,GO:0005778~peroxisomal membrane,GO:0005782~peroxisomal matrix,GO:0016020~membrane,GO:0016021~integral component of membrane,GO:0043231~intracellular membrane-bounded organelle,	GO:0005324~long-chain fatty acid transporter activity,GO:0005515~protein binding,GO:0005524~ATP binding,GO:0016887~ATPase activity,GO:0042626~ATPase activity, coupled to transmembrane movement of substances,GO:0042803~protein homodimerization activity,GO:0043621~protein self-association,	IPR003439:ABC transporter-like,IPR003593:AAA+ ATPase domain,IPR005283:Peroxysomal long chain fatty acyl transporter,IPR011527:ABC transporter, transmembrane domain, type 1,IPR017871:ABC transporter, conserved site,IPR027417:P-loop containing nucleoside triphosphate hydrolase,	rno02010:ABC transporters,rno04146:Peroxisome,		SM00382:AAA,	Acetylation,ATP-binding,Complete proteome,Direct protein sequencing,Glycoprotein,Membrane,Nucleotide-binding,Peroxisome,Phosphoprotein,Reference proteome,Transmembrane,Transmembrane helix,Transport,	chain:ATP-binding cassette sub-family D member 3,domain:ABC transmembrane type-1,domain:ABC transporter,glycosylation site:N-linked (GlcNAc...),modified residue,nucleotide phosphate-binding region:ATP,region of interest:Interaction with PEX19,region of interest:Targeting to peroxisomes,transmembrane region,
Abce1	ATP binding cassette subfamily E member 1(Abce1)	Rattus norvegicus		General function prediction only,	GO:0000054~ribosomal subunit export from nucleus,GO:0006413~translational initiation,GO:0006415~translational termination,GO:0060702~negative regulation of endoribonuclease activity,	GO:0005737~cytoplasm,GO:0005739~mitochondrion,GO:0005852~eukaryotic translation initiation factor 3 complex,GO:0016020~membrane,	GO:0005506~iron ion binding,GO:0005524~ATP binding,GO:0016887~ATPase activity,GO:0043024~ribosomal small subunit binding,GO:0060698~endoribonuclease inhibitor activity,	IPR003439:ABC transporter-like,IPR003593:AAA+ ATPase domain,IPR007209:RNase L inhibitor RLI, possible metal-binding domain,IPR013283:ABC transporter, ABCE,IPR017871:ABC transporter, conserved site,IPR017896:4Fe-4S ferredoxin-type, iron-sulpur binding domain,IPR017900:4Fe-4S ferredoxin, iron-sulphur binding, conserved site,IPR027417:P-loop containing nucleoside triphosphate hydrolase,			SM00382:AAA,	ATP-binding,Complete proteome,Nucleotide-binding,Proteomics identification,Reference proteome,
Abcf1	ATP binding cassette subfamily F member 1(Abcf1)	Rattus norvegicus		General function prediction only,	GO:0006412~translation,GO:0006413~translational initiation,GO:0042254~ribosome biogenesis,GO:0045727~positive regulation of translation,	GO:0005635~nuclear envelope,GO:0005654~nucleoplasm,GO:0005737~cytoplasm,GO:0005840~ribosome,GO:0016020~membrane,GO:0042788~polysomal ribosome,	GO:0005524~ATP binding,GO:0008494~translation activator activity,GO:0016887~ATPase activity,GO:0043022~ribosome binding,GO:0044822~poly(A) RNA binding,	IPR003439:ABC transporter-like,IPR003593:AAA+ ATPase domain,IPR017871:ABC transporter, conserved site,IPR027417:P-loop containing nucleoside triphosphate hydrolase,			SM00382:AAA,	Activator,ATP-binding,Complete proteome,Cytoplasm,Isopeptide bond,Nucleotide-binding,Nucleus,Phosphoprotein,Reference proteome,Repeat,	chain:ATP-binding cassette sub-family F member 1,compositionally biased region:Poly-Asp,compositionally biased region:Poly-Glu,cross-link:Glycyl lysine isopeptide (Lys-Gly) (interchain with G-Cter in ubiquitin),domain:ABC transporter 1,domain:ABC transporter 2,modified residue,nucleotide phosphate-binding region:ATP 1,nucleotide phosphate-binding region:ATP 2,sequence conflict,
Abcg4	ATP binding cassette subfamily G member 4(Abcg4)	Rattus norvegicus			GO:0033344~cholesterol efflux,	GO:0005886~plasma membrane,GO:0016021~integral component of membrane,	GO:0005524~ATP binding,GO:0017127~cholesterol transporter activity,GO:0034041~sterol-transporting ATPase activity,GO:0042803~protein homodimerization activity,GO:0046982~protein heterodimerization activity,	IPR003439:ABC transporter-like,IPR003593:AAA+ ATPase domain,IPR013525:ABC-2 type transporter,IPR017871:ABC transporter, conserved site,IPR027417:P-loop containing nucleoside triphosphate hydrolase,	rno02010:ABC transporters,		SM00382:AAA,	ATP-binding,Complete proteome,Membrane,Nucleotide-binding,Reference proteome,Transmembrane,Transmembrane helix,
Abcg8	ATP binding cassette subfamily G member 8(Abcg8)	Rattus norvegicus			GO:0007584~response to nutrient,GO:0007588~excretion,GO:0010949~negative regulation of intestinal phytosterol absorption,GO:0015914~phospholipid transport,GO:0015918~sterol transport,GO:0030300~regulation of intestinal cholesterol absorption,GO:0030301~cholesterol transport,GO:0033344~cholesterol efflux,GO:0042493~response to drug,GO:0042632~cholesterol homeostasis,GO:0045796~negative regulation …	GO:0016324~apical plasma membrane,GO:0043190~ATP-binding cassette (ABC) transporter complex,GO:0043235~receptor complex,	GO:0005524~ATP binding,GO:0015248~sterol transporter activity,GO:0016887~ATPase activity,GO:0017127~cholesterol transporter activity,GO:0042626~ATPase activity, coupled to transmembrane movement of substances,GO:0046982~protein heterodimerization activity,	IPR003439:ABC transporter-like,IPR013525:ABC-2 type transporter,IPR017871:ABC transporter, conserved site,IPR027417:P-loop containing nucleoside triphosphate hydrolase,	rno02010:ABC transporters,rno04975:Fat digestion and absorption,rno04976:Bile secretion,			Alternative splicing,Complete proteome,Glycoprotein,Membrane,Reference proteome,Transmembrane,Transmembrane helix,Transport,	chain:ATP-binding cassette sub-family G member 8,domain:ABC transmembrane type-2,domain:ABC transporter,glycosylation site:N-linked (GlcNAc...),sequence conflict,splice variant,topological domain:Cytoplasmic,topological domain:Extracellular,transmembrane region,
Acly	ATP citrate lyase(Acly)	Rattus norvegicus		Energy production and conversion,	GO:0006084~acetyl-CoA metabolic process,GO:0006085~acetyl-CoA biosynthetic process,GO:0006101~citrate metabolic process,GO:0006107~oxaloacetate metabolic process,GO:0006629~lipid metabolic process,GO:0006633~fatty acid biosynthetic process,GO:0008610~lipid biosynthetic process,	GO:0005654~nucleoplasm,GO:0005737~cytoplasm,GO:0005739~mitochondrion,GO:0005829~cytosol,GO:0005886~plasma membrane,GO:0009346~citrate lyase complex,GO:0016020~membrane,GO:0070062~extracellular exosome,	GO:0003878~ATP citrate synthase activity,GO:0005524~ATP binding,GO:0016829~lyase activity,GO:0046872~metal ion binding,GO:0048037~cofactor binding,	IPR002020:Citrate synthase-like,IPR003781:CoA-binding,IPR005810:Succinyl-CoA ligase, alpha subunit,IPR005811:ATP-citrate lyase/succinyl-CoA ligase,IPR013816:ATP-grasp fold, subdomain 2,IPR014608:ATP-citrate synthase,IPR016040:NAD(P)-binding domain,IPR016102:Succinyl-CoA synthetase-like,IPR016142:Citrate synthase-like, large alpha subdomain,IPR016143:Citrate synthase-like, small alpha subdomain,IP…	rno00020:Citrate cycle (TCA cycle),rno01100:Metabolic pathways,rno01130:Biosynthesis of antibiotics,	PIRSF036511:ATP citrate synthase, fused large and small subunits,	SM00881:SM00881,	Acetylation,Alternative splicing,ATP-binding,Complete proteome,Cytoplasm,Direct protein sequencing,Lipid biosynthesis,Lipid metabolism,Lyase,Magnesium,Metal-binding,Nucleotide-binding,Phosphoprotein,Proteomics identification,Reference proteome,Transferase,Ubl conjugation,	active site:Tele-phosphohistidine intermediate,chain:ATP-citrate synthase,metal ion-binding site:Magnesium,modified residue,nucleotide phosphate-binding region:ATP,region of interest:CoA-binding,sequence conflict,splice variant,
Abca8a	ATP-binding cassette, subfamily A (ABC1), member 8a(Abca8a)	Rattus norvegicus			GO:0006810~transport,	GO:0016021~integral component of membrane,	GO:0005215~transporter activity,GO:0005524~ATP binding,GO:0016887~ATPase activity,	IPR003439:ABC transporter-like,IPR003593:AAA+ ATPase domain,IPR017871:ABC transporter, conserved site,IPR026082:ABC transporter A, ABCA,IPR027417:P-loop containing nucleoside triphosphate hydrolase,	rno02010:ABC transporters,		SM00382:AAA,	ATP-binding,Complete proteome,Membrane,Nucleotide-binding,Proteomics identification,Reference proteome,Transmembrane,Transmembrane helix,
Atp6v0c	ATPase H+ transporting V0 subunit C(Atp6v0c)	Rattus norvegicus			GO:0007042~lysosomal lumen acidification,GO:0015991~ATP hydrolysis coupled proton transport,GO:0030177~positive regulation of Wnt signaling pathway,	GO:0000220~vacuolar proton-transporting V-type ATPase, V0 domain,GO:0005764~lysosome,GO:0005765~lysosomal membrane,GO:0005794~Golgi apparatus,GO:0005925~focal adhesion,GO:0016021~integral component of membrane,GO:0070062~extracellular exosome,	GO:0031625~ubiquitin protein ligase binding,GO:0042625~ATPase coupled ion transmembrane transporter activity,GO:0046961~proton-transporting ATPase activity, rotational mechanism,	IPR000245:V-ATPase proteolipid subunit,IPR002379:V-ATPase proteolipid subunit C-like domain,IPR011555:V-ATPase proteolipid subunit C, eukaryotic,	rno00190:Oxidative phosphorylation,rno01100:Metabolic pathways,rno04142:Lysosome,rno04145:Phagosome,rno04721:Synaptic vesicle cycle,rno04966:Collecting duct acid secretion,rno05152:Tuberculosis,rno05323:Rheumatoid arthritis,			Complete proteome,Hydrogen ion transport,Ion transport,Membrane,Reference proteome,Transmembrane,Transmembrane helix,Transport,Ubl conjugation,Vacuole,	chain:V-type proton ATPase 16 kDa proteolipid subunit,site:Essential for proton translocation,topological domain:Cytoplasmic,topological domain:Lumenal,transmembrane region,
Atp6v0d1	ATPase H+ transporting V0 subunit D1(Atp6v0d1)	Rattus norvegicus			GO:0007034~vacuolar transport,GO:0007035~vacuolar acidification,GO:0007420~brain development,GO:0015991~ATP hydrolysis coupled proton transport,	GO:0005765~lysosomal membrane,GO:0005769~early endosome,GO:0005813~centrosome,GO:0008021~synaptic vesicle,GO:0016020~membrane,GO:0016324~apical plasma membrane,GO:0016471~vacuolar proton-transporting V-type ATPase complex,GO:0033179~proton-transporting V-type ATPase, V0 domain,GO:0033181~plasma membrane proton-transporting V-type ATPase complex,GO:0043005~neuron projection,GO:0043234~protein comp…	GO:0008553~hydrogen-exporting ATPase activity, phosphorylative mechanism,GO:0015078~hydrogen ion transmembrane transporter activity,GO:0032403~protein complex binding,GO:0046961~proton-transporting ATPase activity, rotational mechanism,	IPR002843:ATPase, V0 complex, c/d subunit,IPR016727:ATPase, V0 complex, subunit d,	rno00190:Oxidative phosphorylation,rno01100:Metabolic pathways,rno04142:Lysosome,rno04145:Phagosome,rno04721:Synaptic vesicle cycle,rno04966:Collecting duct acid secretion,rno05152:Tuberculosis,rno05203:Viral carcinogenesis,rno05323:Rheumatoid arthritis,	PIRSF018497:V-type ATPase, subunit d,		Complete proteome,Proteomics identification,Reference proteome,
Atp6v0a1	ATPase H+ transporting V0 subunit a1(Atp6v0a1)	Rattus norvegicus			GO:0007035~vacuolar acidification,GO:0015986~ATP synthesis coupled proton transport,GO:0015991~ATP hydrolysis coupled proton transport,GO:0016241~regulation of macroautophagy,GO:0070072~vacuolar proton-transporting V-type ATPase complex assembly,GO:1901998~toxin transport,	GO:0000220~vacuolar proton-transporting V-type ATPase, V0 domain,GO:0005654~nucleoplasm,GO:0005737~cytoplasm,GO:0005794~Golgi apparatus,GO:0005886~plasma membrane,GO:0016021~integral component of membrane,GO:0016471~vacuolar proton-transporting V-type ATPase complex,GO:0030659~cytoplasmic vesicle membrane,GO:0042470~melanosome,GO:0043195~terminal bouton,GO:0043231~intracellular membrane-bounded o…	GO:0015078~hydrogen ion transmembrane transporter activity,GO:0046961~proton-transporting ATPase activity, rotational mechanism,GO:0051117~ATPase binding,	IPR002490:ATPase, V0 complex, subunit 116kDa,IPR026028:ATPase, V0 complex, subunit 116kDa, eukaryotic,	rno00190:Oxidative phosphorylation,rno01100:Metabolic pathways,rno04142:Lysosome,rno04145:Phagosome,rno04721:Synaptic vesicle cycle,rno04966:Collecting duct acid secretion,rno05152:Tuberculosis,rno05323:Rheumatoid arthritis,	PIRSF001293:V-type proton ATPase 116 kda subunit a isoform 1,		Alternative splicing,Coiled coil,Complete proteome,Cytoplasmic vesicle,Hydrogen ion transport,Ion transport,Membrane,Phosphoprotein,Proteomics identification,Reference proteome,Transmembrane,Transmembrane helix,Transport,	chain:V-type proton ATPase 116 kDa subunit a isoform 1,modified residue,splice variant,topological domain:Cytoplasmic,topological domain:Lumenal,transmembrane region,
Atp6v1a	ATPase H+ transporting V1 subunit A(Atp6v1a)	Rattus norvegicus			GO:0015991~ATP hydrolysis coupled proton transport,GO:0046034~ATP metabolic process,	GO:0005739~mitochondrion,GO:0005765~lysosomal membrane,GO:0005829~cytosol,GO:0005886~plasma membrane,GO:0005902~microvillus,GO:0016324~apical plasma membrane,GO:0033180~proton-transporting V-type ATPase, V1 domain,GO:0043209~myelin sheath,GO:0070062~extracellular exosome,	GO:0005524~ATP binding,GO:0046961~proton-transporting ATPase activity, rotational mechanism,	IPR000194:ATPase, F1/V1/A1 complex, alpha/beta subunit, nucleotide-binding domain,IPR000793:ATPase, F1/V1/A1 complex, alpha/beta subunit, C-terminal,IPR004100:ATPase, alpha/beta subunit, N-terminal,IPR005725:ATPase, V1 complex, subunit A,IPR020003:ATPase, alpha/beta subunit, nucleotide-binding domain, active site,IPR022878:V-type ATP synthase catalytic subunit A/alpha,IPR024034:ATPase, F1 complex…	rno00190:Oxidative phosphorylation,rno01100:Metabolic pathways,rno04145:Phagosome,rno04721:Synaptic vesicle cycle,rno04966:Collecting duct acid secretion,rno05323:Rheumatoid arthritis,			Complete proteome,Proteomics identification,Reference proteome,
Atp6v1e1	ATPase H+ transporting V1 subunit E1(Atp6v1e1)	Rattus norvegicus			GO:0015991~ATP hydrolysis coupled proton transport,	GO:0005737~cytoplasm,GO:0005739~mitochondrion,GO:0005765~lysosomal membrane,GO:0005768~endosome,GO:0005829~cytosol,GO:0005902~microvillus,GO:0016324~apical plasma membrane,GO:0033178~proton-transporting two-sector ATPase complex, catalytic domain,GO:0070062~extracellular exosome,	GO:0008553~hydrogen-exporting ATPase activity, phosphorylative mechanism,GO:0046961~proton-transporting ATPase activity, rotational mechanism,GO:0051117~ATPase binding,	IPR002842:ATPase, V1/A1 complex, subunit E,	rno00190:Oxidative phosphorylation,rno01100:Metabolic pathways,rno04145:Phagosome,rno04721:Synaptic vesicle cycle,rno04966:Collecting duct acid secretion,rno05323:Rheumatoid arthritis,			Acetylation,Complete proteome,Direct protein sequencing,Hydrogen ion transport,Hydrolase,Ion transport,Phosphoprotein,Proteomics identification,Reference proteome,Transport,	chain:V-type proton ATPase subunit E 1,modified residue,
Atp6v1g2	ATPase H+ transporting V1 subunit G2(Atp6v1g2)	Rattus norvegicus			GO:0015992~proton transport,GO:1902600~hydrogen ion transmembrane transport,	GO:0016471~vacuolar proton-transporting V-type ATPase complex,GO:0030285~integral component of synaptic vesicle membrane,	GO:0008553~hydrogen-exporting ATPase activity, phosphorylative mechanism,GO:0016887~ATPase activity,	IPR005124:Vacuolar (H+)-ATPase G subunit,	rno00190:Oxidative phosphorylation,rno01100:Metabolic pathways,rno04145:Phagosome,rno04721:Synaptic vesicle cycle,rno04966:Collecting duct acid secretion,rno05323:Rheumatoid arthritis,			Coiled coil,Complete proteome,Reference proteome,
Atp6v1g3	ATPase H+ transporting V1 subunit G3(Atp6v1g3)	Rattus norvegicus			GO:1902600~hydrogen ion transmembrane transport,	GO:0005829~cytosol,GO:0005886~plasma membrane,GO:0016471~vacuolar proton-transporting V-type ATPase complex,	GO:0008553~hydrogen-exporting ATPase activity, phosphorylative mechanism,GO:0051117~ATPase binding,	IPR005124:Vacuolar (H+)-ATPase G subunit,	rno00190:Oxidative phosphorylation,rno01100:Metabolic pathways,rno04145:Phagosome,rno04721:Synaptic vesicle cycle,rno04966:Collecting duct acid secretion,rno05323:Rheumatoid arthritis,			Coiled coil,Complete proteome,Reference proteome,
Atp6ap1	ATPase H+ transporting accessory protein 1(Atp6ap1)	Rattus norvegicus			GO:0007568~aging,GO:0008219~cell death,GO:0015991~ATP hydrolysis coupled proton transport,GO:0045669~positive regulation of osteoblast differentiation,GO:0045780~positive regulation of bone resorption,GO:0045851~pH reduction,GO:0045921~positive regulation of exocytosis,GO:0051656~establishment of organelle localization,GO:0070070~proton-transporting V-type ATPase complex assembly,GO:0070374~posit…	GO:0005774~vacuolar membrane,GO:0016021~integral component of membrane,GO:0033180~proton-transporting V-type ATPase, V1 domain,GO:0070062~extracellular exosome,	GO:0005524~ATP binding,GO:0017137~Rab GTPase binding,GO:0046933~proton-transporting ATP synthase activity, rotational mechanism,GO:0046961~proton-transporting ATPase activity, rotational mechanism,	IPR008388:ATPase, V1 complex, subunit S1,IPR024722:BIG/ATPase V1 complex, subunit S1,	rno00190:Oxidative phosphorylation,rno01100:Metabolic pathways,rno04142:Lysosome,rno04145:Phagosome,rno05152:Tuberculosis,rno05161:Hepatitis B,rno05323:Rheumatoid arthritis,			ATP-binding,Complete proteome,Glycoprotein,Hydrogen ion transport,Ion transport,Membrane,Nucleotide-binding,Proteomics identification,Reference proteome,Signal,Transmembrane,Transmembrane helix,Transport,Vacuole,	chain:V-type proton ATPase subunit S1,glycosylation site:N-linked (GlcNAc...),modified residue,signal peptide,transmembrane region,
Atp1b4	ATPase Na+/K+ transporting family member beta 4(Atp1b4)	Rattus norvegicus			GO:0006351~transcription, DNA-templated,GO:0006355~regulation of transcription, DNA-templated,GO:0006813~potassium ion transport,GO:0006814~sodium ion transport,GO:0015672~monovalent inorganic cation transport,	GO:0000785~chromatin,GO:0005634~nucleus,GO:0005637~nuclear inner membrane,GO:0005890~sodium:potassium-exchanging ATPase complex,	GO:0005515~protein binding,	IPR000402:Sodium/potassium-transporting ATPase subunit beta,	rno04022:cGMP-PKG signaling pathway,rno04024:cAMP signaling pathway,rno04260:Cardiac muscle contraction,rno04261:Adrenergic signaling in cardiomyocytes,rno04911:Insulin secretion,rno04918:Thyroid hormone synthesis,rno04919:Thyroid hormone signaling pathway,rno04960:Aldosterone-regulated sodium reabsorption,rno04961:Endocrine and other factor-regulated calcium reabsorption,rno04964:Proximal tubule…			Alternative splicing,Coiled coil,Complete proteome,Ion transport,Membrane,Nucleus,Reference proteome,Signal-anchor,Transcription,Transcription regulation,Transmembrane,Transmembrane helix,Transport,	chain:X/potassium-transporting ATPase subunit beta-m,compositionally biased region:Glu-rich,disulfide bond,glycosylation site:N-linked (GlcNAc...),splice variant,topological domain:Cytoplasmic,topological domain:Extracellular,transmembrane region,
Atp1a2	ATPase Na+/K+ transporting subunit alpha 2(Atp1a2)	Rattus norvegicus			GO:0001504~neurotransmitter uptake,GO:0002026~regulation of the force of heart contraction,GO:0002087~regulation of respiratory gaseous exchange by neurological system process,GO:0006813~potassium ion transport,GO:0006814~sodium ion transport,GO:0006883~cellular sodium ion homeostasis,GO:0006937~regulation of muscle contraction,GO:0006940~regulation of smooth muscle contraction,GO:0006942~regulat…	GO:0005737~cytoplasm,GO:0005768~endosome,GO:0005886~plasma membrane,GO:0005890~sodium:potassium-exchanging ATPase complex,GO:0005901~caveola,GO:0014704~intercalated disc,GO:0016020~membrane,GO:0030315~T-tubule,GO:0042383~sarcolemma,GO:0043005~neuron projection,GO:0043197~dendritic spine,GO:0043209~myelin sheath,GO:0045202~synapse,GO:1903561~extracellular vesicle,	GO:0005391~sodium:potassium-exchanging ATPase activity,GO:0005515~protein binding,GO:0005524~ATP binding,GO:0008144~drug binding,GO:0016887~ATPase activity,GO:0019829~cation-transporting ATPase activity,GO:0030955~potassium ion binding,GO:0031402~sodium ion binding,GO:0051087~chaperone binding,GO:1990239~steroid hormone binding,	IPR001757:Cation-transporting P-type ATPase,IPR004014:Cation-transporting P-type ATPase, N-terminal,IPR005775:Sodium/potassium-transporting P-type ATPase, subfamily IIC,IPR006068:Cation-transporting P-type ATPase, C-terminal,IPR008250:P-type ATPase, A domain,IPR018303:P-type ATPase, phosphorylation site,IPR023214:HAD-like domain,IPR023298:P-type ATPase, transmembrane domain,IPR023299:P-type ATPas…	rno04022:cGMP-PKG signaling pathway,rno04024:cAMP signaling pathway,rno04260:Cardiac muscle contraction,rno04261:Adrenergic signaling in cardiomyocytes,rno04911:Insulin secretion,rno04918:Thyroid hormone synthesis,rno04919:Thyroid hormone signaling pathway,rno04960:Aldosterone-regulated sodium reabsorption,rno04961:Endocrine and other factor-regulated calcium reabsorption,rno04964:Proximal tubule…		SM00831:SM00831,	ATP-binding,Cell membrane,Complete proteome,Direct protein sequencing,Hydrolase,Ion transport,Magnesium,Membrane,Metal-binding,Nucleotide-binding,Phosphoprotein,Potassium,Potassium transport,Reference proteome,Sodium,Sodium transport,Sodium/potassium transport,Transmembrane,Transmembrane helix,Transport,	active site:4-aspartylphosphate intermediate,chain:Sodium/potassium-transporting ATPase subunit alpha-2,metal ion-binding site:Magnesium,modified residue,region of interest:Interaction with phosphoinositide-3 kinase,topological domain:Cytoplasmic,topological domain:Lumenal,transmembrane region,
Atp1a3	ATPase Na+/K+ transporting subunit alpha 3(Atp1a3)	Rattus norvegicus			GO:0006813~potassium ion transport,GO:0006814~sodium ion transport,GO:0006883~cellular sodium ion homeostasis,GO:0007613~memory,GO:0008344~adult locomotory behavior,GO:0008542~visual learning,GO:0010107~potassium ion import,GO:0010248~establishment or maintenance of transmembrane electrochemical gradient,GO:0015991~ATP hydrolysis coupled proton transport,GO:0030007~cellular potassium ion homeosta…	GO:0005634~nucleus,GO:0005737~cytoplasm,GO:0005783~endoplasmic reticulum,GO:0005794~Golgi apparatus,GO:0005886~plasma membrane,GO:0005890~sodium:potassium-exchanging ATPase complex,GO:0030424~axon,GO:0042383~sarcolemma,GO:0043209~myelin sheath,GO:0043231~intracellular membrane-bounded organelle,GO:0044326~dendritic spine neck,GO:0044327~dendritic spine head,GO:0045202~synapse,GO:1903561~extracell…	GO:0005391~sodium:potassium-exchanging ATPase activity,GO:0005515~protein binding,GO:0005524~ATP binding,GO:0019829~cation-transporting ATPase activity,GO:0031748~D1 dopamine receptor binding,GO:0043395~heparan sulfate proteoglycan binding,GO:0046872~metal ion binding,GO:0051087~chaperone binding,GO:0086037~sodium:potassium-exchanging ATPase activity involved in regulation of cardiac muscle cell …	IPR001757:Cation-transporting P-type ATPase,IPR004014:Cation-transporting P-type ATPase, N-terminal,IPR005775:Sodium/potassium-transporting P-type ATPase, subfamily IIC,IPR006068:Cation-transporting P-type ATPase, C-terminal,IPR008250:P-type ATPase, A domain,IPR018303:P-type ATPase, phosphorylation site,IPR023214:HAD-like domain,IPR023298:P-type ATPase, transmembrane domain,IPR023299:P-type ATPas…	rno04022:cGMP-PKG signaling pathway,rno04024:cAMP signaling pathway,rno04260:Cardiac muscle contraction,rno04261:Adrenergic signaling in cardiomyocytes,rno04911:Insulin secretion,rno04918:Thyroid hormone synthesis,rno04919:Thyroid hormone signaling pathway,rno04960:Aldosterone-regulated sodium reabsorption,rno04961:Endocrine and other factor-regulated calcium reabsorption,rno04964:Proximal tubule…		SM00831:SM00831,	ATP-binding,Cell membrane,Complete proteome,Direct protein sequencing,Hydrolase,Ion transport,Magnesium,Membrane,Metal-binding,Nucleotide-binding,Phosphoprotein,Potassium,Potassium transport,Reference proteome,Sodium,Sodium transport,Sodium/potassium transport,Transmembrane,Transmembrane helix,Transport,	active site:4-aspartylphosphate intermediate,chain:Sodium/potassium-transporting ATPase subunit alpha-3,metal ion-binding site:Magnesium,modified residue,region of interest:Interaction with phosphoinositide-3 kinase,sequence conflict,topological domain:Cytoplasmic,topological domain:Lumenal,transmembrane region,
Atp1b1	ATPase Na+/K+ transporting subunit beta 1(Atp1b1)	Rattus norvegicus			GO:0001666~response to hypoxia,GO:0001824~blastocyst development,GO:0002230~positive regulation of defense response to virus by host,GO:0006813~potassium ion transport,GO:0006814~sodium ion transport,GO:0006874~cellular calcium ion homeostasis,GO:0006883~cellular sodium ion homeostasis,GO:0007155~cell adhesion,GO:0010107~potassium ion import,GO:0010248~establishment or maintenance of transmembran…	GO:0005622~intracellular,GO:0005886~plasma membrane,GO:0005890~sodium:potassium-exchanging ATPase complex,GO:0005901~caveola,GO:0014704~intercalated disc,GO:0016020~membrane,GO:0016323~basolateral plasma membrane,GO:0016324~apical plasma membrane,GO:0042383~sarcolemma,GO:0043209~myelin sheath,GO:0070062~extracellular exosome,GO:1903561~extracellular vesicle,	GO:0001671~ATPase activator activity,GO:0005391~sodium:potassium-exchanging ATPase activity,GO:0005524~ATP binding,GO:0008022~protein C-terminus binding,GO:0008144~drug binding,GO:0016887~ATPase activity,GO:0023026~MHC class II protein complex binding,GO:0030955~potassium ion binding,GO:0031402~sodium ion binding,GO:0051117~ATPase binding,	IPR000402:Sodium/potassium-transporting ATPase subunit beta,IPR015565:Sodium/potassium-transporting ATPase subunit beta, chordates,	rno04022:cGMP-PKG signaling pathway,rno04024:cAMP signaling pathway,rno04260:Cardiac muscle contraction,rno04261:Adrenergic signaling in cardiomyocytes,rno04911:Insulin secretion,rno04918:Thyroid hormone synthesis,rno04919:Thyroid hormone signaling pathway,rno04960:Aldosterone-regulated sodium reabsorption,rno04961:Endocrine and other factor-regulated calcium reabsorption,rno04964:Proximal tubule…			Cell adhesion,Cell membrane,Complete proteome,Direct protein sequencing,Disulfide bond,Glycoprotein,Ion transport,Membrane,Phosphoprotein,Potassium,Potassium transport,Proteomics identification,Reference proteome,Signal-anchor,Sodium,Sodium transport,Sodium/potassium transport,Transmembrane,Transmembrane helix,Transport,	chain:Sodium/potassium-transporting ATPase subunit beta-1,disulfide bond,glycosylation site:N-linked (GlcNAc...),modified residue,sequence conflict,topological domain:Cytoplasmic,topological domain:Extracellular,transmembrane region,
Atp1b3	ATPase Na+/K+ transporting subunit beta 3(Atp1b3)	Rattus norvegicus			GO:0006813~potassium ion transport,GO:0006814~sodium ion transport,GO:0006883~cellular sodium ion homeostasis,GO:0010107~potassium ion import,GO:0010248~establishment or maintenance of transmembrane electrochemical gradient,GO:0030001~metal ion transport,GO:0030007~cellular potassium ion homeostasis,GO:0032781~positive regulation of ATPase activity,GO:0036376~sodium ion export from cell,GO:005082…	GO:0005737~cytoplasm,GO:0005886~plasma membrane,GO:0005890~sodium:potassium-exchanging ATPase complex,GO:0005901~caveola,GO:0042470~melanosome,GO:0070062~extracellular exosome,	GO:0001671~ATPase activator activity,GO:0005391~sodium:potassium-exchanging ATPase activity,GO:0051117~ATPase binding,	IPR000402:Sodium/potassium-transporting ATPase subunit beta,	rno04022:cGMP-PKG signaling pathway,rno04024:cAMP signaling pathway,rno04260:Cardiac muscle contraction,rno04261:Adrenergic signaling in cardiomyocytes,rno04911:Insulin secretion,rno04918:Thyroid hormone synthesis,rno04919:Thyroid hormone signaling pathway,rno04960:Aldosterone-regulated sodium reabsorption,rno04961:Endocrine and other factor-regulated calcium reabsorption,rno04964:Proximal tubule…			Cell membrane,Complete proteome,Disulfide bond,Glycoprotein,Ion transport,Membrane,Potassium,Potassium transport,Reference proteome,Signal-anchor,Sodium,Sodium transport,Sodium/potassium transport,Transmembrane,Transmembrane helix,Transport,	chain:Sodium/potassium-transporting ATPase subunit beta-3,disulfide bond,glycosylation site:N-linked (GlcNAc...),topological domain:Cytoplasmic,topological domain:Extracellular,transmembrane region,
Atp7a	ATPase copper transporting alpha(Atp7a)	Rattus norvegicus			GO:0001568~blood vessel development,GO:0001701~in utero embryonic development,GO:0001836~release of cytochrome c from mitochondria,GO:0001889~liver development,GO:0001974~blood vessel remodeling,GO:0002082~regulation of oxidative phosphorylation,GO:0006568~tryptophan metabolic process,GO:0006570~tyrosine metabolic process,GO:0006584~catecholamine metabolic process,GO:0006825~copper ion transport,…	GO:0005634~nucleus,GO:0005770~late endosome,GO:0005783~endoplasmic reticulum,GO:0005794~Golgi apparatus,GO:0005802~trans-Golgi network,GO:0005829~cytosol,GO:0005886~plasma membrane,GO:0005887~integral component of plasma membrane,GO:0005902~microvillus,GO:0016020~membrane,GO:0016021~integral component of membrane,GO:0016323~basolateral plasma membrane,GO:0016324~apical plasma membrane,GO:0030140~…	GO:0004008~copper-exporting ATPase activity,GO:0005375~copper ion transmembrane transporter activity,GO:0005507~copper ion binding,GO:0005524~ATP binding,GO:0016532~superoxide dismutase copper chaperone activity,GO:0032767~copper-dependent protein binding,GO:0046872~metal ion binding,GO:0048365~Rac GTPase binding,GO:0051087~chaperone binding,	IPR001757:Cation-transporting P-type ATPase,IPR006121:Heavy metal-associated domain, HMA,IPR006122:Heavy metal-associated domain, copper ion-binding,IPR008250:P-type ATPase, A domain,IPR017969:Heavy-metal-associated, conserved site,IPR018303:P-type ATPase, phosphorylation site,IPR023214:HAD-like domain,IPR023299:P-type ATPase, cytoplasmic domain N,IPR027256:Cation-transporting P-type ATPase, subf…				ATP-binding,Cell membrane,Complete proteome,Copper,Copper transport,Glycoprotein,Golgi apparatus,Hydrolase,Ion transport,Magnesium,Membrane,Metal-binding,Nucleotide-binding,Phosphoprotein,Reference proteome,Repeat,Transmembrane,Transmembrane helix,Transport,	active site:4-aspartylphosphate intermediate,chain:Copper-transporting ATPase 1,compositionally biased region:Poly-Ser,domain:HMA 1,domain:HMA 2,domain:HMA 3,domain:HMA 4,domain:HMA 5,domain:HMA 6,glycosylation site:N-linked (GlcNAc...),metal ion-binding site:Magnesium,modified residue,short sequence motif:Endocytosis signal,topological domain:Cytoplasmic,topological domain:Extracellular,transmem…
Atad1	ATPase family, AAA domain containing 1(Atad1)	Rattus norvegicus			GO:0002092~positive regulation of receptor internalization,GO:0007612~learning,GO:0007613~memory,GO:0031122~cytoplasmic microtubule organization,GO:0051967~negative regulation of synaptic transmission, glutamatergic,	GO:0005634~nucleus,GO:0005739~mitochondrion,GO:0005777~peroxisome,GO:0005778~peroxisomal membrane,GO:0016020~membrane,GO:0030054~cell junction,GO:0045211~postsynaptic membrane,	GO:0005515~protein binding,GO:0005524~ATP binding,GO:0008568~microtubule-severing ATPase activity,GO:0016887~ATPase activity,	IPR003593:AAA+ ATPase domain,IPR003959:ATPase, AAA-type, core,IPR003960:ATPase, AAA-type, conserved site,IPR004045:Glutathione S-transferase, N-terminal,IPR004046:Glutathione S-transferase, C-terminal,IPR010987:Glutathione S-transferase, C-terminal-like,IPR012336:Thioredoxin-like fold,IPR027417:P-loop containing nucleoside triphosphate hydrolase,			SM00382:AAA,	ATP-binding,Cell junction,Cell membrane,Complete proteome,Hydrolase,Isopeptide bond,Membrane,Nucleotide-binding,Peroxisome,Phosphoprotein,Postsynaptic cell membrane,Proteomics identification,Reference proteome,Synapse,	chain:ATPase family AAA domain-containing protein 1,cross-link:Glycyl lysine isopeptide (Lys-Gly) (interchain with G-Cter in ubiquitin),modified residue,nucleotide phosphate-binding region:ATP,
Atad2	ATPase family, AAA domain containing 2(Atad2)	Rattus norvegicus			GO:0006325~chromatin organization,GO:0031936~negative regulation of chromatin silencing,GO:0045893~positive regulation of transcription, DNA-templated,GO:0045944~positive regulation of transcription from RNA polymerase II promoter,	GO:0005634~nucleus,GO:0005654~nucleoplasm,GO:0070062~extracellular exosome,	GO:0003682~chromatin binding,GO:0005524~ATP binding,GO:0016887~ATPase activity,GO:0042393~histone binding,	IPR001487:Bromodomain,IPR003593:AAA+ ATPase domain,IPR003959:ATPase, AAA-type, core,IPR003960:ATPase, AAA-type, conserved site,IPR027417:P-loop containing nucleoside triphosphate hydrolase,			SM00297:BROMO,SM00382:AAA,	Complete proteome,Proteomics identification,Reference proteome,
Atad3a	ATPase family, AAA domain containing 3A(Atad3a)	Rattus norvegicus			GO:0016049~cell growth,GO:0043066~negative regulation of apoptotic process,	GO:0005739~mitochondrion,GO:0005743~mitochondrial inner membrane,GO:0016021~integral component of membrane,GO:0042645~mitochondrial nucleoid,	GO:0005524~ATP binding,	IPR003593:AAA+ ATPase domain,IPR003959:ATPase, AAA-type, core,IPR021911:ATPase family AAA domain-containing protein 3, domain of unknown function DUF3523,IPR027417:P-loop containing nucleoside triphosphate hydrolase,			SM00382:AAA,	Acetylation,ATP-binding,Coiled coil,Complete proteome,Membrane,Mitochondrion,Mitochondrion inner membrane,Mitochondrion nucleoid,Nucleotide-binding,Reference proteome,Transmembrane,Transmembrane helix,	chain:ATPase family AAA domain-containing protein 3,modified residue,nucleotide phosphate-binding region:ATP,
Atad5	ATPase family, AAA domain containing 5(Atad5)	Rattus norvegicus			GO:0002377~immunoglobulin production,GO:0030890~positive regulation of B cell proliferation,GO:0033260~nuclear DNA replication,GO:0048304~positive regulation of isotype switching to IgG isotypes,GO:1901990~regulation of mitotic cell cycle phase transition,		GO:0005524~ATP binding,	IPR003593:AAA+ ATPase domain,IPR003959:ATPase, AAA-type, core,IPR027417:P-loop containing nucleoside triphosphate hydrolase,			SM00382:AAA,	Coiled coil,Complete proteome,Reference proteome,
Atp11a	ATPase phospholipid transporting 11A(Atp11a)	Rattus norvegicus			GO:0045332~phospholipid translocation,	GO:0005765~lysosomal membrane,GO:0005783~endoplasmic reticulum,GO:0005886~plasma membrane,GO:0016020~membrane,GO:0016021~integral component of membrane,GO:0043231~intracellular membrane-bounded organelle,GO:0055037~recycling endosome,	GO:0000287~magnesium ion binding,GO:0004012~phospholipid-translocating ATPase activity,GO:0005524~ATP binding,	IPR001757:Cation-transporting P-type ATPase,IPR006539:Phospholipid-transporting P-type ATPase, subfamily IV,IPR008250:P-type ATPase, A domain,IPR018303:P-type ATPase, phosphorylation site,IPR023214:HAD-like domain,IPR023299:P-type ATPase, cytoplasmic domain N,				ATP-binding,Coiled coil,Complete proteome,Hydrolase,Magnesium,Membrane,Nucleotide-binding,Reference proteome,Signal,Transmembrane,Transmembrane helix,
Atp8a1	ATPase phospholipid transporting 8A1(Atp8a1)	Rattus norvegicus			GO:0007612~learning,GO:0030335~positive regulation of cell migration,GO:0045332~phospholipid translocation,GO:0061092~positive regulation of phospholipid translocation,	GO:0005783~endoplasmic reticulum,GO:0005794~Golgi apparatus,GO:0005886~plasma membrane,GO:0016020~membrane,GO:0016021~integral component of membrane,GO:0043231~intracellular membrane-bounded organelle,GO:0070062~extracellular exosome,	GO:0000287~magnesium ion binding,GO:0004012~phospholipid-translocating ATPase activity,GO:0005524~ATP binding,	IPR001757:Cation-transporting P-type ATPase,IPR006539:Phospholipid-transporting P-type ATPase, subfamily IV,IPR008250:P-type ATPase, A domain,IPR018303:P-type ATPase, phosphorylation site,IPR023214:HAD-like domain,IPR023299:P-type ATPase, cytoplasmic domain N,				ATP-binding,Complete proteome,Hydrolase,Magnesium,Membrane,Nucleotide-binding,Proteomics identification,Reference proteome,Transmembrane,Transmembrane helix,
Atp8a2	ATPase phospholipid transporting 8A2(Atp8a2)	Rattus norvegicus			GO:0003011~involuntary skeletal muscle contraction,GO:0007409~axonogenesis,GO:0007568~aging,GO:0010842~retina layer formation,GO:0010976~positive regulation of neuron projection development,GO:0010996~response to auditory stimulus,GO:0031175~neuron projection development,GO:0040018~positive regulation of multicellular organism growth,GO:0042472~inner ear morphogenesis,GO:0042755~eating behavior,G…	GO:0000139~Golgi membrane,GO:0005768~endosome,GO:0005794~Golgi apparatus,GO:0005802~trans-Golgi network,GO:0005886~plasma membrane,GO:0016020~membrane,GO:0016021~integral component of membrane,	GO:0000287~magnesium ion binding,GO:0004012~phospholipid-translocating ATPase activity,GO:0005524~ATP binding,	IPR001757:Cation-transporting P-type ATPase,IPR006539:Phospholipid-transporting P-type ATPase, subfamily IV,IPR008250:P-type ATPase, A domain,IPR018303:P-type ATPase, phosphorylation site,IPR023214:HAD-like domain,IPR023299:P-type ATPase, cytoplasmic domain N,				ATP-binding,Complete proteome,Hydrolase,Magnesium,Membrane,Nucleotide-binding,Reference proteome,Transmembrane,Transmembrane helix,
Atp2b1	ATPase plasma membrane Ca2+ transporting 1(Atp2b1)	Rattus norvegicus			GO:0003407~neural retina development,GO:0006874~cellular calcium ion homeostasis,GO:0007420~brain development,GO:0007568~aging,GO:0009409~response to cold,GO:0070588~calcium ion transmembrane transport,GO:0071305~cellular response to vitamin D,GO:0071386~cellular response to corticosterone stimulus,GO:1901660~calcium ion export,	GO:0005634~nucleus,GO:0005886~plasma membrane,GO:0005887~integral component of plasma membrane,GO:0009898~cytoplasmic side of plasma membrane,GO:0016020~membrane,GO:0016323~basolateral plasma membrane,GO:0016324~apical plasma membrane,GO:0032590~dendrite membrane,GO:0032591~dendritic spine membrane,GO:0032809~neuronal cell body membrane,GO:0043231~intracellular membrane-bounded organelle,GO:00451…	GO:0005388~calcium-transporting ATPase activity,GO:0005516~calmodulin binding,GO:0005524~ATP binding,GO:0030165~PDZ domain binding,GO:0046872~metal ion binding,	IPR001757:Cation-transporting P-type ATPase,IPR004014:Cation-transporting P-type ATPase, N-terminal,IPR006068:Cation-transporting P-type ATPase, C-terminal,IPR006408:Calcium-transporting P-type ATPase, subfamily IIB,IPR008250:P-type ATPase, A domain,IPR018303:P-type ATPase, phosphorylation site,IPR022141:Calcium transporting P-type ATPase, C-terminal, plasma membrane,IPR023214:HAD-like domain,IPR…	rno04020:Calcium signaling pathway,rno04022:cGMP-PKG signaling pathway,rno04024:cAMP signaling pathway,rno04261:Adrenergic signaling in cardiomyocytes,rno04970:Salivary secretion,rno04972:Pancreatic secretion,		SM00831:SM00831,	Acetylation,Alternative splicing,ATP-binding,Calcium,Calcium transport,Calmodulin-binding,Cell membrane,Complete proteome,Hydrolase,Ion transport,Magnesium,Membrane,Metal-binding,Nucleotide-binding,Phosphoprotein,Reference proteome,Transmembrane,Transmembrane helix,Transport,	active site:4-aspartylphosphate intermediate,chain:Plasma membrane calcium-transporting ATPase 1,compositionally biased region:Poly-Glu,metal ion-binding site:Magnesium,modified residue,region of interest:Calmodulin-binding subdomain A,region of interest:Calmodulin-binding subdomain B,sequence conflict,splice variant,topological domain:Cytoplasmic,topological domain:Extracellular,transmembrane re…
Atp2b2	ATPase plasma membrane Ca2+ transporting 2(Atp2b2)	Rattus norvegicus			GO:0000902~cell morphogenesis,GO:0003407~neural retina development,GO:0006816~calcium ion transport,GO:0006874~cellular calcium ion homeostasis,GO:0006996~organelle organization,GO:0007420~brain development,GO:0007595~lactation,GO:0007605~sensory perception of sound,GO:0007626~locomotory behavior,GO:0008361~regulation of cell size,GO:0021549~cerebellum development,GO:0021692~cerebellar Purkinje c…	GO:0005737~cytoplasm,GO:0005783~endoplasmic reticulum,GO:0005886~plasma membrane,GO:0005887~integral component of plasma membrane,GO:0005929~cilium,GO:0016021~integral component of membrane,GO:0016324~apical plasma membrane,GO:0030054~cell junction,GO:0030425~dendrite,GO:0032809~neuronal cell body membrane,GO:0043025~neuronal cell body,GO:0043231~intracellular membrane-bounded organelle,GO:004512…	GO:0005388~calcium-transporting ATPase activity,GO:0005509~calcium ion binding,GO:0005516~calmodulin binding,GO:0005524~ATP binding,GO:0008022~protein C-terminus binding,GO:0030165~PDZ domain binding,GO:0030899~calcium-dependent ATPase activity,GO:0033130~acetylcholine receptor binding,GO:0035254~glutamate receptor binding,GO:0046872~metal ion binding,	IPR001757:Cation-transporting P-type ATPase,IPR004014:Cation-transporting P-type ATPase, N-terminal,IPR006068:Cation-transporting P-type ATPase, C-terminal,IPR006408:Calcium-transporting P-type ATPase, subfamily IIB,IPR008250:P-type ATPase, A domain,IPR018303:P-type ATPase, phosphorylation site,IPR022141:Calcium transporting P-type ATPase, C-terminal, plasma membrane,IPR023214:HAD-like domain,IPR…	rno04020:Calcium signaling pathway,rno04022:cGMP-PKG signaling pathway,rno04024:cAMP signaling pathway,rno04261:Adrenergic signaling in cardiomyocytes,rno04970:Salivary secretion,rno04972:Pancreatic secretion,		SM00831:SM00831,	Alternative splicing,ATP-binding,Calcium,Calcium transport,Calmodulin-binding,Cell junction,Cell membrane,Complete proteome,Hydrolase,Ion transport,Magnesium,Membrane,Metal-binding,Nucleotide-binding,Phosphoprotein,Proteomics identification,Reference proteome,Synapse,Transmembrane,Transmembrane helix,Transport,	active site:4-aspartylphosphate intermediate,chain:Plasma membrane calcium-transporting ATPase 2,compositionally biased region:Poly-Glu,metal ion-binding site:Magnesium,modified residue,region of interest:Calmodulin-binding subdomain A,region of interest:Calmodulin-binding subdomain B,splice variant,topological domain:Cytoplasmic,topological domain:Extracellular,transmembrane region,
Atp2b3	ATPase plasma membrane Ca2+ transporting 3(Atp2b3)	Rattus norvegicus			GO:0003407~neural retina development,GO:0006874~cellular calcium ion homeostasis,GO:0007420~brain development,GO:0070588~calcium ion transmembrane transport,	GO:0005794~Golgi apparatus,GO:0005886~plasma membrane,GO:0005887~integral component of plasma membrane,GO:0016021~integral component of membrane,GO:0043231~intracellular membrane-bounded organelle,GO:0045121~membrane raft,GO:1903561~extracellular vesicle,	GO:0005388~calcium-transporting ATPase activity,GO:0005515~protein binding,GO:0005516~calmodulin binding,GO:0005524~ATP binding,GO:0030165~PDZ domain binding,GO:0046872~metal ion binding,	IPR001757:Cation-transporting P-type ATPase,IPR004014:Cation-transporting P-type ATPase, N-terminal,IPR006068:Cation-transporting P-type ATPase, C-terminal,IPR006408:Calcium-transporting P-type ATPase, subfamily IIB,IPR008250:P-type ATPase, A domain,IPR018303:P-type ATPase, phosphorylation site,IPR022141:Calcium transporting P-type ATPase, C-terminal, plasma membrane,IPR023214:HAD-like domain,IPR…	rno04020:Calcium signaling pathway,rno04022:cGMP-PKG signaling pathway,rno04024:cAMP signaling pathway,rno04261:Adrenergic signaling in cardiomyocytes,rno04970:Salivary secretion,rno04972:Pancreatic secretion,		SM00831:SM00831,	Alternative splicing,ATP-binding,Calcium,Calcium transport,Calmodulin-binding,Cell membrane,Coiled coil,Complete proteome,Hydrolase,Ion transport,Magnesium,Membrane,Metal-binding,Nucleotide-binding,Phosphoprotein,Reference proteome,Transmembrane,Transmembrane helix,Transport,	active site:4-aspartylphosphate intermediate,chain:Plasma membrane calcium-transporting ATPase 3,compositionally biased region:Poly-Glu,compositionally biased region:Poly-Pro,metal ion-binding site:Magnesium,modified residue,region of interest:Calmodulin-binding subdomain A,region of interest:Calmodulin-binding subdomain B,splice variant,topological domain:Cytoplasmic,topological domain:Extracell…
Atp2b4	ATPase plasma membrane Ca2+ transporting 4(Atp2b4)	Rattus norvegicus			GO:0003407~neural retina development,GO:0006357~regulation of transcription from RNA polymerase II promoter,GO:0006816~calcium ion transport,GO:0006874~cellular calcium ion homeostasis,GO:0007283~spermatogenesis,GO:0010751~negative regulation of nitric oxide mediated signal transduction,GO:0021766~hippocampus development,GO:0030317~sperm motility,GO:0033138~positive regulation of peptidyl-serine …	GO:0005886~plasma membrane,GO:0005887~integral component of plasma membrane,GO:0016020~membrane,GO:0016323~basolateral plasma membrane,GO:0030018~Z disc,GO:0030315~T-tubule,GO:0036126~sperm flagellum,GO:0042383~sarcolemma,GO:0043005~neuron projection,GO:0043231~intracellular membrane-bounded organelle,GO:0043234~protein complex,GO:0097228~sperm principal piece,	GO:0005388~calcium-transporting ATPase activity,GO:0005516~calmodulin binding,GO:0005524~ATP binding,GO:0017080~sodium channel regulator activity,GO:0030165~PDZ domain binding,GO:0030346~protein phosphatase 2B binding,GO:0036487~nitric-oxide synthase inhibitor activity,GO:0046872~metal ion binding,GO:0050998~nitric-oxide synthase binding,GO:0097110~scaffold protein binding,	IPR001757:Cation-transporting P-type ATPase,IPR004014:Cation-transporting P-type ATPase, N-terminal,IPR006068:Cation-transporting P-type ATPase, C-terminal,IPR006408:Calcium-transporting P-type ATPase, subfamily IIB,IPR008250:P-type ATPase, A domain,IPR018303:P-type ATPase, phosphorylation site,IPR022141:Calcium transporting P-type ATPase, C-terminal, plasma membrane,IPR023214:HAD-like domain,IPR…	rno04020:Calcium signaling pathway,rno04022:cGMP-PKG signaling pathway,rno04024:cAMP signaling pathway,rno04261:Adrenergic signaling in cardiomyocytes,rno04970:Salivary secretion,rno04972:Pancreatic secretion,		SM00831:SM00831,	Alternative splicing,ATP-binding,Calcium,Calcium transport,Calmodulin-binding,Cell membrane,Cell projection,Complete proteome,Hydrolase,Ion transport,Magnesium,Membrane,Metal-binding,Nucleotide-binding,Phosphoprotein,Reference proteome,Transmembrane,Transmembrane helix,Transport,	active site:4-aspartylphosphate intermediate,chain:Plasma membrane calcium-transporting ATPase 4,compositionally biased region:Poly-Lys,metal ion-binding site:Magnesium,modified residue,region of interest:Calmodulin-binding subdomain A,region of interest:Calmodulin-binding subdomain B,sequence conflict,splice variant,topological domain:Cytoplasmic,topological domain:Extracellular,transmembrane re…
Atp2a2	ATPase sarcoplasmic/endoplasmic reticulum Ca2+ transporting 2(Atp2a2)	Rattus norvegicus			GO:0002026~regulation of the force of heart contraction,GO:0006816~calcium ion transport,GO:0006874~cellular calcium ion homeostasis,GO:0006937~regulation of muscle contraction,GO:0006984~ER-nucleus signaling pathway,GO:0006996~organelle organization,GO:0010882~regulation of cardiac muscle contraction by calcium ion signaling,GO:0014883~transition between fast and slow fiber,GO:0014898~cardiac mu…	GO:0005783~endoplasmic reticulum,GO:0005789~endoplasmic reticulum membrane,GO:0005887~integral component of plasma membrane,GO:0012506~vesicle membrane,GO:0014704~intercalated disc,GO:0014801~longitudinal sarcoplasmic reticulum,GO:0016020~membrane,GO:0016021~integral component of membrane,GO:0016529~sarcoplasmic reticulum,GO:0031234~extrinsic component of cytoplasmic side of plasma membrane,GO:00…	GO:0005388~calcium-transporting ATPase activity,GO:0005509~calcium ion binding,GO:0005515~protein binding,GO:0005524~ATP binding,GO:0008022~protein C-terminus binding,GO:0019899~enzyme binding,GO:0031775~lutropin-choriogonadotropic hormone receptor binding,GO:0044548~S100 protein binding,GO:0046872~metal ion binding,GO:0086039~calcium-transporting ATPase activity involved in regulation of cardiac…	IPR001757:Cation-transporting P-type ATPase,IPR004014:Cation-transporting P-type ATPase, N-terminal,IPR005782:Calcium-transporting P-type ATPase, subfamily IIA, SERCA-type,IPR006068:Cation-transporting P-type ATPase, C-terminal,IPR008250:P-type ATPase, A domain,IPR018303:P-type ATPase, phosphorylation site,IPR023214:HAD-like domain,IPR023298:P-type ATPase, transmembrane domain,IPR023299:P-type AT…	rno04020:Calcium signaling pathway,rno04022:cGMP-PKG signaling pathway,rno04972:Pancreatic secretion,rno05010:Alzheimer's disease,		SM00831:SM00831,	Alternative splicing,ATP-binding,Calcium,Calcium transport,Complete proteome,Endoplasmic reticulum,Hydrolase,Ion transport,Isopeptide bond,Magnesium,Membrane,Metal-binding,Nitration,Nucleotide-binding,Phosphoprotein,Reference proteome,Sarcoplasmic reticulum,Transmembrane,Transmembrane helix,Transport,	active site:4-aspartylphosphate intermediate,chain:Sarcoplasmic/endoplasmic reticulum calcium ATPase 2,cross-link:Glycyl lysine isopeptide (Lys-Gly) (interchain with G-Cter in ubiquitin),metal ion-binding site:Calcium 1,metal ion-binding site:Calcium 2,metal ion-binding site:Calcium 2; via carbonyl oxygen,metal ion-binding site:Magnesium,modified residue,region of interest:Interacts with HAX1,reg…
Agap1	ArfGAP with GTPase domain, ankyrin repeat and PH domain 1(Agap1)	Rattus norvegicus			GO:0007264~small GTPase mediated signal transduction,GO:0043547~positive regulation of GTPase activity,	GO:0005622~intracellular,GO:0016020~membrane,	GO:0005096~GTPase activator activity,GO:0005525~GTP binding,GO:0005543~phospholipid binding,	IPR001164:Arf GTPase activating protein,IPR001806:Small GTPase superfamily,IPR001849:Pleckstrin homology domain,IPR002110:Ankyrin repeat,IPR011993:Pleckstrin homology-like domain,IPR020683:Ankyrin repeat-containing domain,IPR020849:Small GTPase superfamily, Ras type,IPR027417:P-loop containing nucleoside triphosphate hydrolase,	rno04144:Endocytosis,		SM00105:ArfGap,SM00233:PH,SM00248:ANK,	ANK repeat,Complete proteome,GTP-binding,Nucleotide-binding,Reference proteome,
Agap2	ArfGAP with GTPase domain, ankyrin repeat and PH domain 2(Agap2)	Rattus norvegicus			GO:0007264~small GTPase mediated signal transduction,GO:0007411~axon guidance,GO:0014068~positive regulation of phosphatidylinositol 3-kinase signaling,GO:0032147~activation of protein kinase activity,GO:0033601~positive regulation of mammary gland epithelial cell proliferation,GO:0042177~negative regulation of protein catabolic process,GO:0043066~negative regulation of apoptotic process,GO:00435…	GO:0005622~intracellular,GO:0005634~nucleus,GO:0005730~nucleolus,GO:0005739~mitochondrion,GO:0005829~cytosol,GO:0016020~membrane,GO:0070062~extracellular exosome,	GO:0005096~GTPase activator activity,GO:0005515~protein binding,GO:0005525~GTP binding,GO:0019901~protein kinase binding,GO:0030295~protein kinase activator activity,GO:0046872~metal ion binding,	IPR001164:Arf GTPase activating protein,IPR001806:Small GTPase superfamily,IPR001849:Pleckstrin homology domain,IPR002110:Ankyrin repeat,IPR011993:Pleckstrin homology-like domain,IPR020683:Ankyrin repeat-containing domain,IPR027417:P-loop containing nucleoside triphosphate hydrolase,	rno04068:FoxO signaling pathway,rno04144:Endocytosis,		SM00105:ArfGap,SM00233:PH,	ANK repeat,Complete proteome,Cytoplasm,GTP-binding,GTPase activation,Metal-binding,Nucleotide-binding,Nucleus,Phosphoprotein,Reference proteome,Repeat,Zinc,Zinc-finger,	chain:Arf-GAP with GTPase, ANK repeat and PH domain-containing protein 2,domain:Arf-GAP,domain:PH,modified residue,mutagenesis site,nucleotide phosphate-binding region:GTP,region of interest:G domain,region of interest:Interaction with EPB41L1,region of interest:Interaction with PLCG1,region of interest:Interactions with HOMER1 and NF2,repeat:ANK 1,repeat:ANK 2,zinc finger region:C4-type,
Agap3	ArfGAP with GTPase domain, ankyrin repeat and PH domain 3(Agap3)	Rattus norvegicus			GO:0000060~protein import into nucleus, translocation,GO:0007264~small GTPase mediated signal transduction,GO:0034614~cellular response to reactive oxygen species,GO:0043161~proteasome-mediated ubiquitin-dependent protein catabolic process,GO:0043547~positive regulation of GTPase activity,	GO:0005622~intracellular,GO:0005634~nucleus,GO:0005737~cytoplasm,GO:0016020~membrane,GO:0071944~cell periphery,	GO:0003924~GTPase activity,GO:0005096~GTPase activator activity,GO:0005525~GTP binding,GO:0031593~polyubiquitin binding,	IPR001164:Arf GTPase activating protein,IPR001806:Small GTPase superfamily,IPR001849:Pleckstrin homology domain,IPR002110:Ankyrin repeat,IPR011993:Pleckstrin homology-like domain,IPR020683:Ankyrin repeat-containing domain,IPR020849:Small GTPase superfamily, Ras type,IPR027417:P-loop containing nucleoside triphosphate hydrolase,	rno04144:Endocytosis,		SM00105:ArfGap,SM00233:PH,	Complete proteome,GTP-binding,Nucleotide-binding,Reference proteome,
Arap2	ArfGAP with RhoGAP domain, ankyrin repeat and PH domain 2(Arap2)	Rattus norvegicus			GO:0007165~signal transduction,GO:0043547~positive regulation of GTPase activity,		GO:0005096~GTPase activator activity,GO:0005547~phosphatidylinositol-3,4,5-trisphosphate binding,	IPR000159:Ras-association,IPR000198:Rho GTPase-activating protein domain,IPR001164:Arf GTPase activating protein,IPR001660:Sterile alpha motif domain,IPR001849:Pleckstrin homology domain,IPR008936:Rho GTPase activation protein,IPR011993:Pleckstrin homology-like domain,IPR013761:Sterile alpha motif/pointed domain,	rno04144:Endocytosis,		SM00105:ArfGap,SM00233:PH,SM00324:RhoGAP,SM00454:SAM,	Coiled coil,Complete proteome,GTPase activation,Proteomics identification,Reference proteome,
Asap2	ArfGAP with SH3 domain, ankyrin repeat and PH domain 2(Asap2)	Rattus norvegicus			GO:0043547~positive regulation of GTPase activity,		GO:0005096~GTPase activator activity,	IPR001164:Arf GTPase activating protein,IPR001849:Pleckstrin homology domain,IPR002110:Ankyrin repeat,IPR011993:Pleckstrin homology-like domain,IPR020683:Ankyrin repeat-containing domain,IPR027267:Arfaptin homology (AH) domain/BAR domain,	rno04144:Endocytosis,rno04666:Fc gamma R-mediated phagocytosis,		SM00105:ArfGap,SM00233:PH,SM00248:ANK,	ANK repeat,Complete proteome,Proteomics identification,Reference proteome,
Acap2	ArfGAP with coiled-coil, ankyrin repeat and PH domains 2(Acap2)	Rattus norvegicus			GO:0036010~protein localization to endosome,GO:0043547~positive regulation of GTPase activity,GO:1990090~cellular response to nerve growth factor stimulus,	GO:0010008~endosome membrane,GO:0016020~membrane,	GO:0005096~GTPase activator activity,GO:0017137~Rab GTPase binding,GO:0046872~metal ion binding,	IPR001164:Arf GTPase activating protein,IPR001849:Pleckstrin homology domain,IPR002110:Ankyrin repeat,IPR011993:Pleckstrin homology-like domain,IPR020683:Ankyrin repeat-containing domain,IPR027267:Arfaptin homology (AH) domain/BAR domain,	rno04144:Endocytosis,		SM00105:ArfGap,SM00233:PH,SM00248:ANK,	ANK repeat,Coiled coil,Complete proteome,Endosome,GTPase activation,Membrane,Metal-binding,Phosphoprotein,Proteomics identification,Reference proteome,Repeat,Zinc,Zinc-finger,	chain:Arf-GAP with coiled-coil, ANK repeat and PH domain-containing protein 2,domain:Arf-GAP,domain:BAR,domain:PH,modified residue,repeat:ANK 1,repeat:ANK 2,repeat:ANK 3,zinc finger region:C4-type,
Btla	B and T lymphocyte associated(Btla)	Rattus norvegicus			GO:0002250~adaptive immune response,GO:0002768~immune response-regulating cell surface receptor signaling pathway,GO:0007166~cell surface receptor signaling pathway,GO:0030889~negative regulation of B cell proliferation,GO:0042130~negative regulation of T cell proliferation,GO:0046642~negative regulation of alpha-beta T cell proliferation,	GO:0005887~integral component of plasma membrane,GO:0009897~external side of plasma membrane,GO:0016021~integral component of membrane,	GO:0004872~receptor activity,	IPR003599:Immunoglobulin subtype,IPR007110:Immunoglobulin-like domain,IPR013783:Immunoglobulin-like fold,			SM00409:IG,	Adaptive immunity,Alternative splicing,Complete proteome,Disulfide bond,Glycoprotein,Immunity,Immunoglobulin domain,Membrane,Phosphoprotein,Receptor,Reference proteome,Signal,Transmembrane,Transmembrane helix,	chain:B- and T-lymphocyte attenuator,disulfide bond,domain:Ig-like V-type,glycosylation site:N-linked (GlcNAc...),sequence conflict,signal peptide,splice variant,topological domain:Cytoplasmic,topological domain:Extracellular,transmembrane region,
Bcl11b	B-cell CLL/lymphoma 11B(Bcl11b)	Rattus norvegicus			GO:0003334~keratinocyte development,GO:0003382~epithelial cell morphogenesis,GO:0006366~transcription from RNA polymerase II promoter,GO:0007165~signal transduction,GO:0007409~axonogenesis,GO:0008285~negative regulation of cell proliferation,GO:0009791~post-embryonic development,GO:0010468~regulation of gene expression,GO:0010837~regulation of keratinocyte proliferation,GO:0019216~regulation of l…	GO:0005622~intracellular,GO:0005634~nucleus,GO:0043005~neuron projection,	GO:0000978~RNA polymerase II core promoter proximal region sequence-specific DNA binding,GO:0001077~transcriptional activator activity, RNA polymerase II core promoter proximal region sequence-specific binding,GO:0003676~nucleic acid binding,GO:0043565~sequence-specific DNA binding,GO:0044212~transcription regulatory region DNA binding,GO:0046872~metal ion binding,	IPR007087:Zinc finger, C2H2,IPR013087:Zinc finger C2H2-type/integrase DNA-binding domain,IPR015880:Zinc finger, C2H2-like,			SM00355:ZnF_C2H2,	Complete proteome,Reference proteome,
Bcl6	B-cell CLL/lymphoma 6(Bcl6)	Rattus norvegicus			GO:0000060~protein import into nucleus, translocation,GO:0000122~negative regulation of transcription from RNA polymerase II promoter,GO:0000902~cell morphogenesis,GO:0001953~negative regulation of cell-matrix adhesion,GO:0002467~germinal center formation,GO:0002829~negative regulation of type 2 immune response,GO:0006357~regulation of transcription from RNA polymerase II promoter,GO:0006974~cell…	GO:0005634~nucleus,GO:0005657~replication fork,	GO:0000977~RNA polymerase II regulatory region sequence-specific DNA binding,GO:0001161~intronic transcription regulatory region sequence-specific DNA binding,GO:0001227~transcriptional repressor activity, RNA polymerase II transcription regulatory region sequence-specific binding,GO:0003677~DNA binding,GO:0003682~chromatin binding,GO:0003700~transcription factor activity, sequence-specific DNA b…	IPR000210:BTB/POZ-like,IPR007087:Zinc finger, C2H2,IPR011333:BTB/POZ fold,IPR013087:Zinc finger C2H2-type/integrase DNA-binding domain,IPR015880:Zinc finger, C2H2-like,	rno04068:FoxO signaling pathway,rno05202:Transcriptional misregulation in cancer,		SM00225:BTB,SM00355:ZnF_C2H2,	Complete proteome,Reference proteome,
Bcl9	B-cell CLL/lymphoma 9(Bcl9)	Rattus norvegicus			GO:0014908~myotube differentiation involved in skeletal muscle regeneration,GO:0017015~regulation of transforming growth factor beta receptor signaling pathway,GO:0035019~somatic stem cell population maintenance,GO:0035914~skeletal muscle cell differentiation,GO:0045944~positive regulation of transcription from RNA polymerase II promoter,GO:0060070~canonical Wnt signaling pathway,	GO:0005634~nucleus,GO:0005737~cytoplasm,GO:0005794~Golgi apparatus,GO:0005801~cis-Golgi network,	GO:0008013~beta-catenin binding,	IPR015668:B Cell Lymphoma 9,IPR024670:B-cell lymphoma 9, beta-catenin binding domain,				Complete proteome,Reference proteome,
Bcl9l	B-cell CLL/lymphoma 9-like(Bcl9l)	Rattus norvegicus			GO:0010718~positive regulation of epithelial to mesenchymal transition,GO:0022604~regulation of cell morphogenesis,GO:0030512~negative regulation of transforming growth factor beta receptor signaling pathway,GO:0035019~somatic stem cell population maintenance,GO:0035914~skeletal muscle cell differentiation,GO:0045944~positive regulation of transcription from RNA polymerase II promoter,GO:0060070~…	GO:0005634~nucleus,GO:0005654~nucleoplasm,GO:0005730~nucleolus,	GO:0008013~beta-catenin binding,	IPR015668:B Cell Lymphoma 9,IPR024670:B-cell lymphoma 9, beta-catenin binding domain,				Complete proteome,Proteomics identification,Reference proteome,
Bcap31	B-cell receptor-associated protein 31(Bcap31)	Rattus norvegicus			GO:0006886~intracellular protein transport,GO:0006888~ER to Golgi vesicle-mediated transport,GO:0006955~immune response,GO:0007204~positive regulation of cytosolic calcium ion concentration,GO:0007283~spermatogenesis,GO:0032471~negative regulation of endoplasmic reticulum calcium ion concentration,GO:0035584~calcium-mediated signaling using intracellular calcium source,GO:0043280~positive regulat…	GO:0000139~Golgi membrane,GO:0005739~mitochondrion,GO:0005783~endoplasmic reticulum,GO:0005784~Sec61 translocon complex,GO:0005789~endoplasmic reticulum membrane,GO:0005811~lipid particle,GO:0005886~plasma membrane,GO:0005887~integral component of plasma membrane,GO:0016020~membrane,GO:0030136~clathrin-coated vesicle,GO:0032580~Golgi cisterna membrane,GO:0097038~perinuclear endoplasmic reticulum,	GO:0005515~protein binding,GO:0032403~protein complex binding,GO:0042288~MHC class I protein binding,	IPR008417:B-cell receptor-associated 31-like,	rno04141:Protein processing in endoplasmic reticulum,			Coiled coil,Complete proteome,Membrane,Proteomics identification,Receptor,Reference proteome,Transmembrane,Transmembrane helix,
Baiap2l1	BAI1-associated protein 2-like 1(Baiap2l1)	Rattus norvegicus			GO:0007009~plasma membrane organization,GO:0008286~insulin receptor signaling pathway,GO:0009617~response to bacterium,GO:0030838~positive regulation of actin filament polymerization,GO:0046626~regulation of insulin receptor signaling pathway,GO:0051017~actin filament bundle assembly,GO:0051764~actin crosslink formation,GO:0098609~cell-cell adhesion,GO:2000251~positive regulation of actin cytoske…	GO:0005654~nucleoplasm,GO:0005737~cytoplasm,GO:0005829~cytosol,GO:0005886~plasma membrane,GO:0005913~cell-cell adherens junction,GO:0015629~actin cytoskeleton,GO:0070062~extracellular exosome,	GO:0003779~actin binding,GO:0008093~cytoskeletal adaptor activity,GO:0070064~proline-rich region binding,GO:0098641~cadherin binding involved in cell-cell adhesion,	IPR001452:Src homology-3 domain,IPR013606:IRSp53/MIM homology domain (IMD),			SM00326:SH3,	Actin-binding,Alternative splicing,Coiled coil,Complete proteome,Cytoplasm,Cytoskeleton,Phosphoprotein,Reference proteome,SH3 domain,	chain:Brain-specific angiogenesis inhibitor 1- associated protein 2-like protein 1,domain:IMD,domain:SH3,modified residue,region of interest:Binds F-actin,splice variant,
Bcdin3d	BCDIN3 domain containing RNA methyltransferase(Bcdin3d)	Rattus norvegicus			GO:0001510~RNA methylation,GO:0010586~miRNA metabolic process,GO:2000632~negative regulation of pre-miRNA processing,	GO:0005634~nucleus,GO:0005737~cytoplasm,	GO:0008171~O-methyltransferase activity,GO:0008173~RNA methyltransferase activity,	IPR010675:Bicoid-interacting 3,IPR024160:Bin3-type S-adenosyl-L-methionine binding domain,				Complete proteome,Cytoplasm,Methyltransferase,Reference proteome,S-adenosyl-L-methionine,Transferase,
Bcl7a	BCL tumor suppressor 7A(Bcl7a)	Rattus norvegicus						IPR006804:BCL7,				Complete proteome,Proteomics identification,Reference proteome,
Bax	BCL2 associated X, apoptosis regulator(Bax)	Rattus norvegicus			GO:0001541~ovarian follicle development,GO:0001764~neuron migration,GO:0001776~leukocyte homeostasis,GO:0001777~T cell homeostatic proliferation,GO:0001782~B cell homeostasis,GO:0001783~B cell apoptotic process,GO:0001822~kidney development,GO:0001836~release of cytochrome c from mitochondria,GO:0001844~protein insertion into mitochondrial membrane involved in apoptotic signaling pathway,GO:00019…	GO:0005622~intracellular,GO:0005634~nucleus,GO:0005635~nuclear envelope,GO:0005737~cytoplasm,GO:0005739~mitochondrion,GO:0005741~mitochondrial outer membrane,GO:0005757~mitochondrial permeability transition pore complex,GO:0005783~endoplasmic reticulum,GO:0005789~endoplasmic reticulum membrane,GO:0005829~cytosol,GO:0016020~membrane,GO:0016021~integral component of membrane,GO:0031966~mitochondria…	GO:0005515~protein binding,GO:0008289~lipid binding,GO:0015267~channel activity,GO:0030544~Hsp70 protein binding,GO:0031072~heat shock protein binding,GO:0032403~protein complex binding,GO:0042802~identical protein binding,GO:0042803~protein homodimerization activity,GO:0046982~protein heterodimerization activity,GO:0051087~chaperone binding,GO:0051400~BH domain binding,GO:0051434~BH3 domain bind…	IPR002475:Bcl2-like,IPR020717:Apoptosis regulator, Bcl-2, BH1 motif, conserved site,IPR020726:Apoptosis regulator, Bcl-2, BH2 motif, conserved site,IPR020728:Apoptosis regulator, Bcl-2, BH3 motif, conserved site,IPR026298:Blc2 family,IPR026304:Apoptosis regulator BAX,	rno04071:Sphingolipid signaling pathway,rno04115:p53 signaling pathway,rno04141:Protein processing in endoplasmic reticulum,rno04210:Apoptosis,rno04722:Neurotrophin signaling pathway,rno04932:Non-alcoholic fatty liver disease (NAFLD),rno05014:Amyotrophic lateral sclerosis (ALS),rno05016:Huntington's disease,rno05020:Prion diseases,rno05152:Tuberculosis,rno05161:Hepatitis B,rno05166:HTLV-I infecti…			Acetylation,Alternative splicing,Apoptosis,Complete proteome,Cytoplasm,Membrane,Mitochondrion,Mitochondrion outer membrane,Proteomics identification,Reference proteome,Transmembrane,Transmembrane helix,	chain:Apoptosis regulator BAX,modified residue,sequence conflict,short sequence motif:BH1,short sequence motif:BH2,short sequence motif:BH3,transmembrane region,
Bcl2l11	BCL2 like 11(Bcl2l11)	Rattus norvegicus			GO:0001701~in utero embryonic development,GO:0001776~leukocyte homeostasis,GO:0001782~B cell homeostasis,GO:0001783~B cell apoptotic process,GO:0001822~kidney development,GO:0002260~lymphocyte homeostasis,GO:0002262~myeloid cell homeostasis,GO:0006919~activation of cysteine-type endopeptidase activity involved in apoptotic process,GO:0007127~meiosis I,GO:0007160~cell-matrix adhesion,GO:0007283~sp…	GO:0005737~cytoplasm,GO:0005739~mitochondrion,GO:0005829~cytosol,GO:0005868~cytoplasmic dynein complex,GO:0005874~microtubule,GO:0019898~extrinsic component of membrane,GO:0043231~intracellular membrane-bounded organelle,GO:0097140~BIM-BCL-xl complex,GO:0097141~BIM-BCL-2 complex,	GO:0005515~protein binding,GO:0008017~microtubule binding,GO:0045502~dynein binding,	IPR014771:Apoptosis, Bim N-terminal,IPR015040:Bcl-x interacting,IPR017288:Bcl-2-like protein 11,	rno04068:FoxO signaling pathway,rno04151:PI3K-Akt signaling pathway,rno04932:Non-alcoholic fatty liver disease (NAFLD),rno05206:MicroRNAs in cancer,	PIRSF037827:Bcl-2-like protein 11,		Alternative initiation,Alternative splicing,Apoptosis,Complete proteome,Membrane,Mitochondrion,Phosphoprotein,Reference proteome,Ubl conjugation,	chain:Bcl-2-like protein 11,modified residue,sequence conflict,short sequence motif:BH3,splice variant,
Bcl2l12	BCL2 like 12(Bcl2l12)	Rattus norvegicus			GO:0045944~positive regulation of transcription from RNA polymerase II promoter,GO:1902166~negative regulation of intrinsic apoptotic signaling pathway in response to DNA damage by p53 class mediator,GO:1990001~inhibition of cysteine-type endopeptidase activity involved in apoptotic process,GO:2000773~negative regulation of cellular senescence,	GO:0005634~nucleus,GO:0016020~membrane,	GO:0002039~p53 binding,					Complete proteome,Reference proteome,
Bak1	BCL2-antagonist/killer 1(Bak1)	Rattus norvegicus			GO:0001776~leukocyte homeostasis,GO:0001782~B cell homeostasis,GO:0001783~B cell apoptotic process,GO:0001836~release of cytochrome c from mitochondria,GO:0001974~blood vessel remodeling,GO:0002262~myeloid cell homeostasis,GO:0002352~B cell negative selection,GO:0006915~apoptotic process,GO:0006919~activation of cysteine-type endopeptidase activity involved in apoptotic process,GO:0007420~brain d…	GO:0005622~intracellular,GO:0005739~mitochondrion,GO:0005741~mitochondrial outer membrane,GO:0005783~endoplasmic reticulum,GO:0005829~cytosol,GO:0016020~membrane,GO:0031307~integral component of mitochondrial outer membrane,GO:0031966~mitochondrial membrane,GO:0046930~pore complex,	GO:0005515~protein binding,GO:0031072~heat shock protein binding,GO:0042802~identical protein binding,GO:0042803~protein homodimerization activity,GO:0044325~ion channel binding,GO:0046982~protein heterodimerization activity,GO:0051087~chaperone binding,GO:0051400~BH domain binding,	IPR002475:Bcl2-like,IPR020717:Apoptosis regulator, Bcl-2, BH1 motif, conserved site,IPR020726:Apoptosis regulator, Bcl-2, BH2 motif, conserved site,IPR020728:Apoptosis regulator, Bcl-2, BH3 motif, conserved site,IPR026298:Blc2 family,IPR026308:Apoptosis regulator BAK,	rno04141:Protein processing in endoplasmic reticulum,rno05203:Viral carcinogenesis,rno05206:MicroRNAs in cancer,			Complete proteome,Membrane,Reference proteome,Transmembrane,Transmembrane helix,
NEWGENE_1310847	BCL2-associated athanogene 5(NEWGENE_1310847)	Rattus norvegicus			GO:0031397~negative regulation of protein ubiquitination,GO:0051444~negative regulation of ubiquitin-protein transferase activity,GO:0061084~negative regulation of protein refolding,GO:0070997~neuron death,GO:0090083~regulation of inclusion body assembly,	GO:0016234~inclusion body,GO:0048471~perinuclear region of cytoplasm,	GO:0031625~ubiquitin protein ligase binding,GO:0051087~chaperone binding,	IPR003103:BAG domain,			SM00264:BAG,	3D-structure,Chaperone,Complete proteome,Reference proteome,Repeat,
Bnip2	BCL2/adenovirus E1B interacting protein 2(Bnip2)	Rattus norvegicus			GO:0001824~blastocyst development,GO:0006915~apoptotic process,GO:0043410~positive regulation of MAPK cascade,GO:0045666~positive regulation of neuron differentiation,GO:0051057~positive regulation of small GTPase mediated signal transduction,GO:0051146~striated muscle cell differentiation,GO:0051297~centrosome organization,	GO:0005635~nuclear envelope,GO:0005737~cytoplasm,GO:0005814~centriole,GO:0005829~cytosol,GO:0031616~spindle pole centrosome,GO:0043231~intracellular membrane-bounded organelle,	GO:0042802~identical protein binding,	IPR001251:CRAL-TRIO domain,IPR022181:Bcl2-/adenovirus E1B 19kDa-interacting protein 2,			SM00516:SEC14,	Complete proteome,Reference proteome,
Bnip3l	BCL2/adenovirus E1B interacting protein 3-like(Bnip3l)	Rattus norvegicus			GO:0010917~negative regulation of mitochondrial membrane potential,GO:0016239~positive regulation of macroautophagy,GO:0035694~mitochondrial protein catabolic process,GO:0035794~positive regulation of mitochondrial membrane permeability,GO:0043065~positive regulation of apoptotic process,GO:0043066~negative regulation of apoptotic process,GO:0043069~negative regulation of programmed cell death,GO…	GO:0005635~nuclear envelope,GO:0005739~mitochondrion,GO:0005740~mitochondrial envelope,GO:0005741~mitochondrial outer membrane,GO:0005783~endoplasmic reticulum,GO:0005829~cytosol,GO:0016021~integral component of membrane,	GO:0005515~protein binding,GO:0005521~lamin binding,GO:0042802~identical protein binding,GO:0042803~protein homodimerization activity,GO:0046982~protein heterodimerization activity,	IPR010548:BNIP3,				Complete proteome,Membrane,Proteomics identification,Reference proteome,Transmembrane,Transmembrane helix,
Bend5	BEN domain containing 5(Bend5)	Rattus norvegicus			GO:0045892~negative regulation of transcription, DNA-templated,	GO:0005794~Golgi apparatus,		IPR018379:BEN domain,			SM01025:SM01025,	Coiled coil,Complete proteome,Reference proteome,
Bend6	BEN domain containing 6(Bend6)	Rattus norvegicus			GO:0000122~negative regulation of transcription from RNA polymerase II promoter,GO:0045666~positive regulation of neuron differentiation,GO:0045746~negative regulation of Notch signaling pathway,	GO:0005634~nucleus,	GO:0001106~RNA polymerase II transcription corepressor activity,GO:0003682~chromatin binding,	IPR018379:BEN domain,			SM01025:SM01025,	Coiled coil,Complete proteome,Reference proteome,
Bicd2	BICD cargo adaptor 2(Bicd2)	Rattus norvegicus			GO:0006810~transport,GO:0007018~microtubule-based movement,GO:0072385~minus-end-directed organelle transport along microtubule,GO:0072393~microtubule anchoring at microtubule organizing center,	GO:0005737~cytoplasm,GO:0005794~Golgi apparatus,GO:0005886~plasma membrane,GO:0031410~cytoplasmic vesicle,	GO:0017137~Rab GTPase binding,GO:0051959~dynein light intermediate chain binding,	IPR018477:Bicaudal-D protein, microtubule-associated,				Coiled coil,Complete proteome,Proteomics identification,Reference proteome,
Borcs6	BLOC-1 related complex subunit 6(Borcs6)	Rattus norvegicus			GO:0032418~lysosome localization,	GO:0005765~lysosomal membrane,GO:0043234~protein complex,		IPR019314:Protein of unknown function DUF2365,				Complete proteome,Lysosome,Membrane,Phosphoprotein,Reference proteome,	chain:Uncharacterized protein C17orf59 homolog,modified residue,
Bpifa2	BPI fold containing family A, member 2(Bpifa2)	Rattus norvegicus			GO:0042742~defense response to bacterium,	GO:0005576~extracellular region,GO:0030141~secretory granule,GO:0070062~extracellular exosome,	GO:0001530~lipopolysaccharide binding,GO:0008289~lipid binding,	IPR017942:Lipid-binding serum glycoprotein, N-terminal,IPR017943:Bactericidal permeability-increasing protein, alpha/beta domain,				Antibiotic,Antimicrobial,Complete proteome,Disulfide bond,Reference proteome,Secreted,Signal,	chain:Parotid secretory protein,signal peptide,
Brat1	BRCA1-associated ATM activator 1(Brat1)	Rattus norvegicus			GO:0001934~positive regulation of protein phosphorylation,GO:0006006~glucose metabolic process,GO:0006915~apoptotic process,GO:0006974~cellular response to DNA damage stimulus,GO:0008283~cell proliferation,GO:0010212~response to ionizing radiation,GO:0016049~cell growth,GO:0016477~cell migration,GO:0051646~mitochondrion localization,	GO:0005634~nucleus,GO:0005737~cytoplasm,GO:0016020~membrane,		IPR000357:HEAT,IPR011989:Armadillo-like helical,IPR016024:Armadillo-type fold,				Complete proteome,Proteomics identification,Reference proteome,
Brox	BRO1 domain and CAAX motif containing(Brox)	Rattus norvegicus				GO:0016020~membrane,GO:0070062~extracellular exosome,		IPR004328:BRO1 domain,			SM01041:SM01041,	Complete proteome,Lipoprotein,Membrane,Methylation,Prenylation,Reference proteome,	chain:BRO1 domain-containing protein BROX,domain:BRO1,lipid moiety-binding region:S-farnesyl cysteine,
Brix1	BRX1, biogenesis of ribosomes(Brix1)	Rattus norvegicus			GO:0000027~ribosomal large subunit assembly,	GO:0005634~nucleus,GO:0005730~nucleolus,	GO:0003723~RNA binding,GO:0044822~poly(A) RNA binding,	IPR004154:Anticodon-binding,IPR007109:Brix domain,IPR026532:Ribosome biogenesis protein BRX1,			SM00879:SM00879,	Acetylation,Complete proteome,Isopeptide bond,Nucleus,Phosphoprotein,Proteomics identification,Reference proteome,Ribosome biogenesis,Ubl conjugation,	chain:Brix domain-containing protein 2,domain:Brix,modified residue,
Bsdc1	BSD domain containing 1(Bsdc1)	Rattus norvegicus						IPR005607:BSD,			SM00751:BSD,	Complete proteome,Proteomics identification,Reference proteome,
Btbd8	BTB (POZ) domain containing 8(Btbd8)	Rattus norvegicus				GO:0005654~nucleoplasm,		IPR000210:BTB/POZ-like,IPR011333:BTB/POZ fold,			SM00225:BTB,	Complete proteome,Reference proteome,
Bach1	BTB domain and CNC homolog 1(Bach1)	Rattus norvegicus			GO:0000083~regulation of transcription involved in G1/S transition of mitotic cell cycle,GO:0000117~regulation of transcription involved in G2/M transition of mitotic cell cycle,GO:0000122~negative regulation of transcription from RNA polymerase II promoter,GO:0006281~DNA repair,GO:0006355~regulation of transcription, DNA-templated,GO:0006366~transcription from RNA polymerase II promoter,GO:00165…	GO:0005634~nucleus,GO:0005737~cytoplasm,GO:0005829~cytosol,GO:0031463~Cul3-RING ubiquitin ligase complex,	GO:0000980~RNA polymerase II distal enhancer sequence-specific DNA binding,GO:0001078~transcriptional repressor activity, RNA polymerase II core promoter proximal region sequence-specific binding,GO:0001205~transcriptional activator activity, RNA polymerase II distal enhancer sequence-specific binding,GO:0001206~transcriptional repressor activity, RNA polymerase II distal enhancer sequence-specif…	IPR000210:BTB/POZ-like,IPR004826:Basic leucine zipper domain, Maf-type,IPR004827:Basic-leucine zipper domain,IPR008917:Eukaryotic transcription factor, Skn-1-like, DNA-binding,IPR011333:BTB/POZ fold,			SM00225:BTB,SM00338:BRLZ,	Coiled coil,Complete proteome,DNA-binding,Proteomics identification,Reference proteome,Transcription,Transcription regulation,
Btbd1	BTB domain containing 1(Btbd1)	Rattus norvegicus			GO:0030162~regulation of proteolysis,GO:0042787~protein ubiquitination involved in ubiquitin-dependent protein catabolic process,GO:0043161~proteasome-mediated ubiquitin-dependent protein catabolic process,	GO:0000932~cytoplasmic mRNA processing body,GO:0019005~SCF ubiquitin ligase complex,GO:0043234~protein complex,	GO:0031625~ubiquitin protein ligase binding,	IPR000210:BTB/POZ-like,IPR011333:BTB/POZ fold,IPR011705:BTB/Kelch-associated,IPR012983:PHR,			SM00225:BTB,SM00875:SM00875,	Complete proteome,Reference proteome,
Btbd3	BTB domain containing 3(Btbd3)	Rattus norvegicus			GO:0021987~cerebral cortex development,GO:0030162~regulation of proteolysis,GO:0042787~protein ubiquitination involved in ubiquitin-dependent protein catabolic process,GO:0043161~proteasome-mediated ubiquitin-dependent protein catabolic process,GO:0048813~dendrite morphogenesis,	GO:0005634~nucleus,GO:0005829~cytosol,GO:0019005~SCF ubiquitin ligase complex,	GO:0031625~ubiquitin protein ligase binding,	IPR000210:BTB/POZ-like,IPR011333:BTB/POZ fold,IPR011705:BTB/Kelch-associated,IPR012983:PHR,			SM00225:BTB,SM00875:SM00875,	Complete proteome,Reference proteome,
Btbd7	BTB domain containing 7(Btbd7)	Rattus norvegicus			GO:0060693~regulation of branching involved in salivary gland morphogenesis,	GO:0005634~nucleus,		IPR000210:BTB/POZ-like,IPR011333:BTB/POZ fold,IPR011705:BTB/Kelch-associated,			SM00225:BTB,SM00875:SM00875,	Complete proteome,Reference proteome,
Btg2	BTG anti-proliferation factor 2(Btg2)	Rattus norvegicus			GO:0000122~negative regulation of transcription from RNA polymerase II promoter,GO:0006351~transcription, DNA-templated,GO:0006479~protein methylation,GO:0006974~cellular response to DNA damage stimulus,GO:0008285~negative regulation of cell proliferation,GO:0008306~associative learning,GO:0009612~response to mechanical stimulus,GO:0009952~anterior/posterior pattern specification,GO:0010033~respo…	GO:0070062~extracellular exosome,	GO:0001078~transcriptional repressor activity, RNA polymerase II core promoter proximal region sequence-specific binding,GO:0005515~protein binding,	IPR002087:Anti-proliferative protein,	rno03018:RNA degradation,		SM00099:btg1,	Complete proteome,Phosphoprotein,Reference proteome,Transcription,Transcription regulation,	chain:Protein BTG2,
Btg4	BTG anti-proliferation factor 4(Btg4)	Rattus norvegicus			GO:0008285~negative regulation of cell proliferation,GO:0045930~negative regulation of mitotic cell cycle,			IPR002087:Anti-proliferative protein,	rno03018:RNA degradation,		SM00099:btg1,	Complete proteome,Reference proteome,
Bub1b	BUB1 mitotic checkpoint serine/threonine kinase B(Bub1b)	Rattus norvegicus			GO:0006468~protein phosphorylation,GO:0006915~apoptotic process,GO:0007067~mitotic nuclear division,GO:0007091~metaphase/anaphase transition of mitotic cell cycle,GO:0007094~mitotic spindle assembly checkpoint,GO:0016310~phosphorylation,GO:0034501~protein localization to kinetochore,GO:0051301~cell division,GO:0071459~protein localization to chromosome, centromeric region,	GO:0000775~chromosome, centromeric region,GO:0000776~kinetochore,GO:0000777~condensed chromosome kinetochore,GO:0000778~condensed nuclear chromosome kinetochore,GO:0000940~condensed chromosome outer kinetochore,GO:0005634~nucleus,GO:0005694~chromosome,GO:0005737~cytoplasm,GO:0048471~perinuclear region of cytoplasm,	GO:0000166~nucleotide binding,GO:0004672~protein kinase activity,GO:0004674~protein serine/threonine kinase activity,GO:0005515~protein binding,GO:0005524~ATP binding,GO:0016301~kinase activity,GO:0016740~transferase activity,	IPR000719:Protein kinase, catalytic domain,IPR011009:Protein kinase-like domain,IPR013212:Mad3/BUB1 homology region 1,IPR015661:Mitotic checkpoint serine/threonine protein kinase Bub1/Mitotic spindle checkpoint component Mad3,	rno04110:Cell cycle,rno05166:HTLV-I infection,		SM00777:Mad3_BUB1_I,	Coiled coil,Complete proteome,Kinase,Reference proteome,Transferase,
Bud31	BUD31 homolog(Bud31)	Rattus norvegicus			GO:0000398~mRNA splicing, via spliceosome,GO:2000825~positive regulation of androgen receptor activity,	GO:0000790~nuclear chromatin,GO:0005634~nucleus,GO:0005681~spliceosomal complex,	GO:0030374~ligand-dependent nuclear receptor transcription coactivator activity,GO:0035257~nuclear hormone receptor binding,	IPR001748:G10 protein,IPR018230:BUD31/G10-related, conserved site,	rno03040:Spliceosome,			Acetylation,Complete proteome,Nucleus,Proteomics identification,Reference proteome,	chain:Protein BUD31 homolog,modified residue,sequence conflict,short sequence motif:Nuclear localization signal,
Bbs7	Bardet-Biedl syndrome 7(Bbs7)	Rattus norvegicus			GO:0001654~eye development,GO:0006357~regulation of transcription from RNA polymerase II promoter,GO:0007224~smoothened signaling pathway,GO:0007420~brain development,GO:0007507~heart development,GO:0008104~protein localization,GO:0015031~protein transport,GO:0032436~positive regulation of proteasomal ubiquitin-dependent protein catabolic process,GO:0035058~nonmotile primary cilium assembly,GO:00…	GO:0001750~photoreceptor outer segment,GO:0005634~nucleus,GO:0005737~cytoplasm,GO:0005813~centrosome,GO:0005930~axoneme,GO:0016020~membrane,GO:0034464~BBSome,GO:0036064~ciliary basal body,	GO:0001103~RNA polymerase II repressing transcription factor binding,	IPR015943:WD40/YVTN repeat-like-containing domain,IPR016575:Bardet-Biedl syndrome 7 protein,IPR017986:WD40-repeat-containing domain,		PIRSF011091:Bardet-Biedl syndrome 7 protein,		Cell projection,Cilium,Cilium biogenesis/degradation,Coiled coil,Complete proteome,Cytoplasm,Cytoskeleton,Protein transport,Reference proteome,Transport,
Bcl2l1	Bcl2-like 1(Bcl2l1)	Rattus norvegicus			GO:0000910~cytokinesis,GO:0001541~ovarian follicle development,GO:0001666~response to hypoxia,GO:0001701~in utero embryonic development,GO:0001836~release of cytochrome c from mitochondria,GO:0002931~response to ischemia,GO:0006897~endocytosis,GO:0006915~apoptotic process,GO:0006979~response to oxidative stress,GO:0007093~mitotic cell cycle checkpoint,GO:0007281~germ cell development,GO:0007283~s…	GO:0005622~intracellular,GO:0005737~cytoplasm,GO:0005739~mitochondrion,GO:0005740~mitochondrial envelope,GO:0005741~mitochondrial outer membrane,GO:0005743~mitochondrial inner membrane,GO:0005759~mitochondrial matrix,GO:0005813~centrosome,GO:0005829~cytosol,GO:0016021~integral component of membrane,GO:0030054~cell junction,GO:0030672~synaptic vesicle membrane,GO:0031965~nuclear membrane,GO:003196…	GO:0005515~protein binding,GO:0008134~transcription factor binding,GO:0019901~protein kinase binding,GO:0042802~identical protein binding,GO:0042803~protein homodimerization activity,GO:0043027~cysteine-type endopeptidase inhibitor activity involved in apoptotic process,GO:0046982~protein heterodimerization activity,GO:0051400~BH domain binding,GO:0051434~BH3 domain binding,GO:0097371~MDM2/MDM4 f…	IPR002475:Bcl2-like,IPR003093:Apoptosis regulator, Bcl-2 protein, BH4,IPR004725:Apoptosis regulator, Bcl-2/ BclX,IPR013279:Apoptosis regulator, Bcl-X,IPR020717:Apoptosis regulator, Bcl-2, BH1 motif, conserved site,IPR020726:Apoptosis regulator, Bcl-2, BH2 motif, conserved site,IPR020728:Apoptosis regulator, Bcl-2, BH3 motif, conserved site,IPR020731:Apoptosis regulator, Bcl-2, BH4 motif, conserve…	rno04014:Ras signaling pathway,rno04064:NF-kappa B signaling pathway,rno04151:PI3K-Akt signaling pathway,rno04210:Apoptosis,rno04630:Jak-STAT signaling pathway,rno05014:Amyotrophic lateral sclerosis (ALS),rno05145:Toxoplasmosis,rno05166:HTLV-I infection,rno05200:Pathways in cancer,rno05202:Transcriptional misregulation in cancer,rno05212:Pancreatic cancer,rno05220:Chronic myeloid leukemia,rno0522…		SM00265:BH4,	3D-structure,Alternative splicing,Apoptosis,Cell junction,Complete proteome,Cytoplasm,Cytoplasmic vesicle,Cytoskeleton,Endocytosis,Membrane,Mitochondrion,Mitochondrion inner membrane,Mitochondrion outer membrane,Nucleus,Phosphoprotein,Proteomics identification,Reference proteome,Synapse,Transmembrane,Transmembrane helix,	chain:Bcl-2-like protein 1,helix,sequence conflict,short sequence motif:BH1,short sequence motif:BH2,short sequence motif:BH3,short sequence motif:BH4,splice variant,transmembrane region,turn,
Bcl2l2	Bcl2-like 2(Bcl2l2)	Rattus norvegicus			GO:0006915~apoptotic process,GO:0008630~intrinsic apoptotic signaling pathway in response to DNA damage,GO:0042981~regulation of apoptotic process,GO:0043066~negative regulation of apoptotic process,GO:0060011~Sertoli cell proliferation,GO:0097192~extrinsic apoptotic signaling pathway in absence of ligand,GO:2001243~negative regulation of intrinsic apoptotic signaling pathway,	GO:0005737~cytoplasm,GO:0005739~mitochondrion,GO:0005741~mitochondrial outer membrane,GO:0005829~cytosol,GO:0016021~integral component of membrane,GO:0031966~mitochondrial membrane,GO:0070062~extracellular exosome,	GO:0005515~protein binding,GO:0042803~protein homodimerization activity,GO:0046982~protein heterodimerization activity,GO:0051400~BH domain binding,	IPR002475:Bcl2-like,IPR003093:Apoptosis regulator, Bcl-2 protein, BH4,IPR013280:Apoptosis regulator, Bcl-W,IPR020717:Apoptosis regulator, Bcl-2, BH1 motif, conserved site,IPR020726:Apoptosis regulator, Bcl-2, BH2 motif, conserved site,IPR020731:Apoptosis regulator, Bcl-2, BH4 motif, conserved site,IPR026298:Blc2 family,	rno05206:MicroRNAs in cancer,		SM00265:BH4,	Complete proteome,Membrane,Reference proteome,Transmembrane,Transmembrane helix,
Bet1l	Bet1 golgi vesicular membrane trafficking protein-like(Bet1l)	Rattus norvegicus			GO:0015031~protein transport,GO:0042147~retrograde transport, endosome to Golgi,GO:0061025~membrane fusion,GO:2000156~regulation of retrograde vesicle-mediated transport, Golgi to ER,	GO:0000139~Golgi membrane,GO:0005768~endosome,GO:0005794~Golgi apparatus,GO:0005795~Golgi stack,GO:0005829~cytosol,GO:0016020~membrane,GO:0016021~integral component of membrane,GO:0030173~integral component of Golgi membrane,	GO:0005484~SNAP receptor activity,	IPR000727:Target SNARE coiled-coil domain,	rno04130:SNARE interactions in vesicular transport,			Coiled coil,Complete proteome,Golgi apparatus,Membrane,Phosphoprotein,Protein transport,Proteomics identification,Reference proteome,Transmembrane,Transmembrane helix,Transport,	chain:BET1-like protein,domain:t-SNARE coiled-coil homology,modified residue,sequence conflict,topological domain:Cytoplasmic,topological domain:Vesicular,transmembrane region,
B3galt5	Beta-1,3-galactosyltransferase 5(B3galt5)	Rattus norvegicus			GO:0006486~protein glycosylation,	GO:0000139~Golgi membrane,GO:0005783~endoplasmic reticulum,GO:0005794~Golgi apparatus,GO:0016021~integral component of membrane,	GO:0008378~galactosyltransferase activity,	IPR002659:Glycosyl transferase, family 31,	rno00601:Glycosphingolipid biosynthesis - lacto and neolacto series,rno00603:Glycosphingolipid biosynthesis - globo series,rno01100:Metabolic pathways,			Complete proteome,Glycosyltransferase,Golgi apparatus,Membrane,Reference proteome,Signal-anchor,Transferase,Transmembrane,Transmembrane helix,
B3galt6	Beta-1,3-galactosyltransferase 6(B3galt6)	Rattus norvegicus			GO:0006024~glycosaminoglycan biosynthetic process,GO:0006486~protein glycosylation,	GO:0000139~Golgi membrane,GO:0005797~Golgi medial cisterna,GO:0016020~membrane,GO:0016021~integral component of membrane,	GO:0008499~UDP-galactose:beta-N-acetylglucosamine beta-1,3-galactosyltransferase activity,GO:0035250~UDP-galactosyltransferase activity,	IPR002659:Glycosyl transferase, family 31,	rno00532:Glycosaminoglycan biosynthesis - chondroitin sulfate / dermatan sulfate,rno00534:Glycosaminoglycan biosynthesis - heparan sulfate / heparin,rno01100:Metabolic pathways,			Complete proteome,Glycosyltransferase,Golgi apparatus,Membrane,Reference proteome,Transferase,Transmembrane,Transmembrane helix,
Banp	Btg3 associated nuclear protein(Banp)	Rattus norvegicus			GO:0034504~protein localization to nucleus,GO:0042177~negative regulation of protein catabolic process,GO:0045893~positive regulation of transcription, DNA-templated,	GO:0005634~nucleus,GO:0005654~nucleoplasm,	GO:0002039~p53 binding,	IPR018379:BEN domain,			SM01025:SM01025,	Coiled coil,Complete proteome,Reference proteome,
Ccr10	C-C motif chemokine receptor 10(Ccr10)	Rattus norvegicus			GO:0006935~chemotaxis,GO:0006955~immune response,GO:0007186~G-protein coupled receptor signaling pathway,GO:0007204~positive regulation of cytosolic calcium ion concentration,GO:0070098~chemokine-mediated signaling pathway,	GO:0009986~cell surface,GO:0016021~integral component of membrane,	GO:0004950~chemokine receptor activity,GO:0016493~C-C chemokine receptor activity,	IPR000276:G protein-coupled receptor, rhodopsin-like,IPR005382:CC chemokine receptor 10,IPR017452:GPCR, rhodopsin-like, 7TM,	rno04060:Cytokine-cytokine receptor interaction,rno04062:Chemokine signaling pathway,rno04672:Intestinal immune network for IgA production,			Complete proteome,G-protein coupled receptor,Membrane,Receptor,Reference proteome,Transducer,Transmembrane,Transmembrane helix,
Ccr9	C-C motif chemokine receptor 9(Ccr9)	Rattus norvegicus			GO:0002305~CD8-positive, gamma-delta intraepithelial T cell differentiation,GO:0006935~chemotaxis,GO:0006955~immune response,GO:0007186~G-protein coupled receptor signaling pathway,GO:0070098~chemokine-mediated signaling pathway,	GO:0009986~cell surface,GO:0016021~integral component of membrane,	GO:0016493~C-C chemokine receptor activity,	IPR000276:G protein-coupled receptor, rhodopsin-like,IPR000355:Chemokine receptor family,IPR004069:CC chemokine receptor 9,IPR017452:GPCR, rhodopsin-like, 7TM,	rno04060:Cytokine-cytokine receptor interaction,rno04062:Chemokine signaling pathway,rno04672:Intestinal immune network for IgA production,			Complete proteome,G-protein coupled receptor,Membrane,Receptor,Reference proteome,Transducer,Transmembrane,Transmembrane helix,
Cxcl10	C-X-C motif chemokine ligand 10(Cxcl10)	Rattus norvegicus			GO:0002690~positive regulation of leukocyte chemotaxis,GO:0006935~chemotaxis,GO:0006954~inflammatory response,GO:0006955~immune response,GO:0007186~G-protein coupled receptor signaling pathway,GO:0008284~positive regulation of cell proliferation,GO:0009409~response to cold,GO:0009615~response to virus,GO:0010332~response to gamma radiation,GO:0010818~T cell chemotaxis,GO:0010819~regulation of T c…	GO:0005576~extracellular region,GO:0005615~extracellular space,GO:0009897~external side of plasma membrane,	GO:0005125~cytokine activity,GO:0008009~chemokine activity,GO:0008201~heparin binding,GO:0045236~CXCR chemokine receptor binding,GO:0048248~CXCR3 chemokine receptor binding,	IPR001089:CXC chemokine,IPR001811:Chemokine interleukin-8-like domain,IPR018048:CXC chemokine, conserved site,IPR027220:CXC chemokine 10,	rno04060:Cytokine-cytokine receptor interaction,rno04062:Chemokine signaling pathway,rno04620:Toll-like receptor signaling pathway,rno04622:RIG-I-like receptor signaling pathway,rno04623:Cytosolic DNA-sensing pathway,rno04668:TNF signaling pathway,rno05164:Influenza A,		SM00199:SCY,	Chemotaxis,Citrullination,Complete proteome,Cytokine,Disulfide bond,Inflammatory response,Reference proteome,Secreted,Signal,	chain:C-X-C motif chemokine 10,disulfide bond,modified residue,sequence conflict,signal peptide,
Cxcl12	C-X-C motif chemokine ligand 12(Cxcl12)	Rattus norvegicus			GO:0001569~patterning of blood vessels,GO:0001666~response to hypoxia,GO:0001667~ameboidal-type cell migration,GO:0001764~neuron migration,GO:0001938~positive regulation of endothelial cell proliferation,GO:0006952~defense response,GO:0006954~inflammatory response,GO:0006955~immune response,GO:0007281~germ cell development,GO:0007420~brain development,GO:0008045~motor neuron axon guidance,GO:0008…	GO:0005615~extracellular space,GO:0005737~cytoplasm,GO:0005886~plasma membrane,GO:0009897~external side of plasma membrane,GO:0070062~extracellular exosome,	GO:0008009~chemokine activity,GO:0042056~chemoattractant activity,GO:0042379~chemokine receptor binding,GO:0045236~CXCR chemokine receptor binding,	IPR001811:Chemokine interleukin-8-like domain,	rno04060:Cytokine-cytokine receptor interaction,rno04062:Chemokine signaling pathway,rno04064:NF-kappa B signaling pathway,rno04360:Axon guidance,rno04670:Leukocyte transendothelial migration,rno04672:Intestinal immune network for IgA production,rno05200:Pathways in cancer,rno05323:Rheumatoid arthritis,		SM00199:SCY,	Complete proteome,Proteomics identification,Reference proteome,Signal,
Cxcl16	C-X-C motif chemokine ligand 16(Cxcl16)	Rattus norvegicus			GO:0006898~receptor-mediated endocytosis,GO:0010818~T cell chemotaxis,GO:0030307~positive regulation of cell growth,GO:0030335~positive regulation of cell migration,GO:0034097~response to cytokine,GO:0034341~response to interferon-gamma,GO:0034612~response to tumor necrosis factor,GO:0071222~cellular response to lipopolysaccharide,	GO:0005615~extracellular space,GO:0016020~membrane,GO:0016021~integral component of membrane,	GO:0005041~low-density lipoprotein receptor activity,GO:0005044~scavenger receptor activity,GO:0008009~chemokine activity,GO:0042379~chemokine receptor binding,	IPR026296:CXC chemokine 16,	rno04060:Cytokine-cytokine receptor interaction,rno04062:Chemokine signaling pathway,			Chemotaxis,Complete proteome,Cytokine,Disulfide bond,Glycoprotein,Membrane,Reference proteome,Signal,Transmembrane,Transmembrane helix,	chain:C-X-C motif chemokine 16,disulfide bond,signal peptide,topological domain:Cytoplasmic,topological domain:Extracellular,transmembrane region,
Cxcr4	C-X-C motif chemokine receptor 4(Cxcr4)	Rattus norvegicus			GO:0001569~patterning of blood vessels,GO:0001666~response to hypoxia,GO:0001667~ameboidal-type cell migration,GO:0001764~neuron migration,GO:0001934~positive regulation of protein phosphorylation,GO:0002064~epithelial cell development,GO:0003281~ventricular septum development,GO:0006935~chemotaxis,GO:0007186~G-protein coupled receptor signaling pathway,GO:0007281~germ cell development,GO:0007420…	GO:0005737~cytoplasm,GO:0005764~lysosome,GO:0005768~endosome,GO:0005769~early endosome,GO:0005770~late endosome,GO:0005886~plasma membrane,GO:0005911~cell-cell junction,GO:0009897~external side of plasma membrane,GO:0009986~cell surface,GO:0016021~integral component of membrane,GO:0016023~cytoplasmic, membrane-bounded vesicle,GO:0030054~cell junction,GO:0030426~growth cone,GO:0031252~cell leading…	GO:0003779~actin binding,GO:0008144~drug binding,GO:0016493~C-C chemokine receptor activity,GO:0016494~C-X-C chemokine receptor activity,GO:0019955~cytokine binding,GO:0031625~ubiquitin protein ligase binding,GO:0032027~myosin light chain binding,GO:0043130~ubiquitin binding,	IPR000276:G protein-coupled receptor, rhodopsin-like,IPR000355:Chemokine receptor family,IPR001277:CXC chemokine receptor 4,IPR017452:GPCR, rhodopsin-like, 7TM,IPR022726:CXC chemokine receptor 4 N-terminal domain,	rno04060:Cytokine-cytokine receptor interaction,rno04062:Chemokine signaling pathway,rno04144:Endocytosis,rno04360:Axon guidance,rno04670:Leukocyte transendothelial migration,rno04672:Intestinal immune network for IgA production,rno05200:Pathways in cancer,			Cell junction,Cell membrane,Complete proteome,Disulfide bond,Endosome,G-protein coupled receptor,Glycoprotein,Lysosome,Membrane,Phosphoprotein,Proteoglycan,Receptor,Reference proteome,Sulfation,Transducer,Transmembrane,Transmembrane helix,Ubl conjugation,
Cx3cl1	C-X3-C motif chemokine ligand 1(Cx3cl1)	Rattus norvegicus			GO:0001666~response to hypoxia,GO:0001774~microglial cell activation,GO:0002052~positive regulation of neuroblast proliferation,GO:0002523~leukocyte migration involved in inflammatory response,GO:0002548~monocyte chemotaxis,GO:0006935~chemotaxis,GO:0006954~inflammatory response,GO:0006955~immune response,GO:0007155~cell adhesion,GO:0007186~G-protein coupled receptor signaling pathway,GO:0007568~a…	GO:0005576~extracellular region,GO:0005615~extracellular space,GO:0005737~cytoplasm,GO:0005886~plasma membrane,GO:0009986~cell surface,GO:0016021~integral component of membrane,GO:0042995~cell projection,GO:0048471~perinuclear region of cytoplasm,GO:0098794~postsynapse,	GO:0005178~integrin binding,GO:0008009~chemokine activity,GO:0031737~CX3C chemokine receptor binding,GO:0048020~CCR chemokine receptor binding,	IPR001811:Chemokine interleukin-8-like domain,IPR008097:CX3C chemokine ligand 1,	rno04060:Cytokine-cytokine receptor interaction,rno04062:Chemokine signaling pathway,rno04668:TNF signaling pathway,		SM00199:SCY,	Cell adhesion,Cell membrane,Chemotaxis,Complete proteome,Cytokine,Disulfide bond,Glycoprotein,Membrane,Reference proteome,Secreted,Signal,Transmembrane,Transmembrane helix,	chain:Fractalkine,chain:Processed fractalkine,disulfide bond,glycosylation site:N-linked (GlcNAc...),region of interest:Chemokine,region of interest:Mucin-like stalk,signal peptide,site:Cleavage; to produce soluble form,topological domain:Cytoplasmic,topological domain:Extracellular,transmembrane region,
Clec1a	C-type lectin domain family 1, member A(Clec1a)	Rattus norvegicus				GO:0016021~integral component of membrane,	GO:0030246~carbohydrate binding,	IPR001304:C-type lectin,IPR016186:C-type lectin-like,IPR016187:C-type lectin fold,			SM00034:CLECT,	Coiled coil,Complete proteome,Lectin,Membrane,Receptor,Reference proteome,Transmembrane,Transmembrane helix,
Clec12a	C-type lectin domain family 12, member A(Clec12a)	Rattus norvegicus				GO:0016021~integral component of membrane,	GO:0030246~carbohydrate binding,	IPR001304:C-type lectin,IPR016186:C-type lectin-like,IPR016187:C-type lectin fold,			SM00034:CLECT,	Complete proteome,Lectin,Membrane,Reference proteome,Transmembrane,Transmembrane helix,
Clec3b	C-type lectin domain family 3, member B(Clec3b)	Rattus norvegicus			GO:0001501~skeletal system development,GO:0001503~ossification,GO:0010756~positive regulation of plasminogen activation,GO:0030282~bone mineralization,GO:0071310~cellular response to organic substance,GO:0071560~cellular response to transforming growth factor beta stimulus,	GO:0001652~granular component,GO:0005615~extracellular space,GO:0005737~cytoplasm,GO:0070062~extracellular exosome,	GO:0005509~calcium ion binding,GO:0008201~heparin binding,GO:0036143~kringle domain binding,	IPR001304:C-type lectin,IPR016186:C-type lectin-like,IPR016187:C-type lectin fold,IPR018378:C-type lectin, conserved site,			SM00034:CLECT,	Complete proteome,Disulfide bond,Proteomics identification,Reference proteome,Signal,
Clec5a	C-type lectin domain family 5, member A(Clec5a)	Rattus norvegicus			GO:0002076~osteoblast development,GO:0030099~myeloid cell differentiation,GO:0033033~negative regulation of myeloid cell apoptotic process,GO:0043066~negative regulation of apoptotic process,GO:0045087~innate immune response,GO:0046718~viral entry into host cell,GO:0050715~positive regulation of cytokine secretion,	GO:0009986~cell surface,GO:0016021~integral component of membrane,	GO:0001618~virus receptor activity,	IPR001304:C-type lectin,IPR016186:C-type lectin-like,IPR016187:C-type lectin fold,			SM00034:CLECT,	Complete proteome,Membrane,Reference proteome,Transmembrane,Transmembrane helix,
Clec7a	C-type lectin domain family 7, member A(Clec7a)	Rattus norvegicus			GO:0002221~pattern recognition receptor signaling pathway,GO:0002366~leukocyte activation involved in immune response,GO:0006910~phagocytosis, recognition,GO:0008037~cell recognition,GO:0045087~innate immune response,GO:0071226~cellular response to molecule of fungal origin,	GO:0005654~nucleoplasm,GO:0016021~integral component of membrane,GO:0043231~intracellular membrane-bounded organelle,	GO:0008329~signaling pattern recognition receptor activity,GO:0030246~carbohydrate binding,	IPR001304:C-type lectin,IPR016186:C-type lectin-like,IPR016187:C-type lectin fold,	rno04145:Phagosome,rno05152:Tuberculosis,		SM00034:CLECT,	Complete proteome,Lectin,Membrane,Reference proteome,Transmembrane,Transmembrane helix,
Cmc2	C-x(9)-C motif containing 2(Cmc2)	Rattus norvegicus				GO:0005739~mitochondrion,		IPR013892:Cytochrome c oxidase biogenesis protein Cmc1-like,				Complete proteome,Proteomics identification,Reference proteome,
C1qtnf1	C1q and tumor necrosis factor related protein 1(C1qtnf1)	Rattus norvegicus			GO:0007204~positive regulation of cytosolic calcium ion concentration,GO:0010544~negative regulation of platelet activation,GO:0010628~positive regulation of gene expression,GO:0010906~regulation of glucose metabolic process,GO:0043410~positive regulation of MAPK cascade,GO:0051260~protein homooligomerization,GO:0051897~positive regulation of protein kinase B signaling,GO:0070208~protein heterotr…	GO:0005576~extracellular region,GO:0005581~collagen trimer,GO:0005615~extracellular space,GO:0005887~integral component of plasma membrane,	GO:0005518~collagen binding,	IPR001073:Complement C1q protein,IPR008160:Collagen triple helix repeat,IPR008983:Tumour necrosis factor-like domain,			SM00110:C1Q,	Collagen,Complete proteome,Glycoprotein,Reference proteome,Secreted,Signal,	chain:Complement C1q tumor necrosis factor- related protein 1,domain:C1q,domain:Collagen-like,glycosylation site:N-linked (GlcNAc...),signal peptide,
Cartpt	CART prepropeptide(Cartpt)	Rattus norvegicus			GO:0000186~activation of MAPKK activity,GO:0001678~cellular glucose homeostasis,GO:0001696~gastric acid secretion,GO:0007186~G-protein coupled receptor signaling pathway,GO:0007218~neuropeptide signaling pathway,GO:0007268~chemical synaptic transmission,GO:0008343~adult feeding behavior,GO:0009267~cellular response to starvation,GO:0032099~negative regulation of appetite,GO:0032812~positive regul…	GO:0005615~extracellular space,GO:0005623~cell,GO:0030141~secretory granule,	GO:0005184~neuropeptide hormone activity,GO:0005515~protein binding,	IPR009106:CART satiety factor,				Alternative splicing,Cleavage on pair of basic residues,Complete proteome,Direct protein sequencing,Disulfide bond,Neuropeptide,Neurotransmitter,Phosphoprotein,Reference proteome,Secreted,Signal,	chain:Cocaine- and amphetamine-regulated transcript protein,disulfide bond,peptide:CART(1-52),peptide:CART(55-102),peptide:CART(62-102),signal peptide,splice variant,
Caskin1	CASK interacting protein 1(Caskin1)	Rattus norvegicus			GO:0007165~signal transduction,	GO:0005737~cytoplasm,	GO:0005515~protein binding,GO:0019904~protein domain specific binding,	IPR001452:Src homology-3 domain,IPR001660:Sterile alpha motif domain,IPR002110:Ankyrin repeat,IPR011511:Variant SH3,IPR013761:Sterile alpha motif/pointed domain,IPR020683:Ankyrin repeat-containing domain,IPR027013:Caskin,			SM00248:ANK,SM00326:SH3,SM00454:SAM,	ANK repeat,Complete proteome,Cytoplasm,Direct protein sequencing,Methylation,Phosphoprotein,Reference proteome,Repeat,SH3 domain,	chain:Caskin-1,compositionally biased region:Pro-rich,domain:SAM 1,domain:SAM 2,domain:SH3,modified residue,region of interest:CASK-binding,repeat:ANK 1,repeat:ANK 2,repeat:ANK 3,repeat:ANK 4,repeat:ANK 5,repeat:ANK 6,sequence conflict,
Cbfa2t3	CBFA2/RUNX1 translocation partner 3(Cbfa2t3)	Rattus norvegicus		Energy production and conversion,	GO:0000122~negative regulation of transcription from RNA polymerase II promoter,GO:0001666~response to hypoxia,GO:0008285~negative regulation of cell proliferation,GO:0030851~granulocyte differentiation,GO:0032436~positive regulation of proteasomal ubiquitin-dependent protein catabolic process,GO:0045820~negative regulation of glycolytic process,GO:0045892~negative regulation of transcription, DN…	GO:0005622~intracellular,GO:0005634~nucleus,	GO:0003682~chromatin binding,GO:0003700~transcription factor activity, sequence-specific DNA binding,GO:0003714~transcription corepressor activity,GO:0046872~metal ion binding,	IPR002893:Zinc finger, MYND-type,IPR003894:TAFH/NHR1,IPR013289:Eight-Twenty-One,IPR013292:Myeloid transforming gene on chromosome 16 (MTG16),IPR014896:NHR2-like,			SM00549:TAFH,	Coiled coil,Complete proteome,Metal-binding,Reference proteome,Zinc,Zinc-finger,
Cebpz	CCAAT/enhancer binding protein zeta(Cebpz)	Rattus norvegicus			GO:0006366~transcription from RNA polymerase II promoter,GO:0045944~positive regulation of transcription from RNA polymerase II promoter,	GO:0005634~nucleus,	GO:0000978~RNA polymerase II core promoter proximal region sequence-specific DNA binding,GO:0001077~transcriptional activator activity, RNA polymerase II core promoter proximal region sequence-specific binding,GO:0044822~poly(A) RNA binding,	IPR005612:CCAAT-binding factor,IPR016024:Armadillo-type fold,				Complete proteome,Proteomics identification,Reference proteome,
Cnot9	CCR4-NOT transcription complex subunit 9(Cnot9)	Rattus norvegicus			GO:0006351~transcription, DNA-templated,GO:0006355~regulation of transcription, DNA-templated,GO:0006402~mRNA catabolic process,GO:0017148~negative regulation of translation,GO:0019221~cytokine-mediated signaling pathway,GO:0031047~gene silencing by RNA,GO:0033147~negative regulation of intracellular estrogen receptor signaling pathway,GO:2000327~positive regulation of ligand-dependent nuclear re…	GO:0000932~cytoplasmic mRNA processing body,GO:0005634~nucleus,GO:0016020~membrane,GO:0030014~CCR4-NOT complex,GO:0030015~CCR4-NOT core complex,	GO:0005515~protein binding,GO:0019904~protein domain specific binding,GO:0042803~protein homodimerization activity,	IPR007216:Rcd1,IPR011989:Armadillo-like helical,IPR016024:Armadillo-type fold,	rno03018:RNA degradation,			Acetylation,Activator,Complete proteome,Cytoplasm,Nucleus,Reference proteome,Repressor,RNA-mediated gene silencing,Transcription,Transcription regulation,Translation regulation,	chain:Cell differentiation protein RCD1 homolog,modified residue,
Cnot6l	CCR4-NOT transcription complex, subunit 6-like(Cnot6l)	Rattus norvegicus		Function unknown,	GO:0000288~nuclear-transcribed mRNA catabolic process, deadenylation-dependent decay,GO:0008284~positive regulation of cell proliferation,GO:0010606~positive regulation of cytoplasmic mRNA processing body assembly,GO:0061157~mRNA destabilization,GO:0090503~RNA phosphodiester bond hydrolysis, exonucleolytic,	GO:0005634~nucleus,GO:0005737~cytoplasm,GO:0030014~CCR4-NOT complex,	GO:0004535~poly(A)-specific ribonuclease activity,	IPR001611:Leucine-rich repeat,IPR003591:Leucine-rich repeat, typical subtype,IPR005135:Endonuclease/exonuclease/phosphatase,	rno03018:RNA degradation,		SM00369:LRR_TYP,	Complete proteome,Proteomics identification,Reference proteome,
Cnot8	CCR4-NOT transcription complex, subunit 8(Cnot8)	Rattus norvegicus			GO:0000288~nuclear-transcribed mRNA catabolic process, deadenylation-dependent decay,GO:0000289~nuclear-transcribed mRNA poly(A) tail shortening,GO:0006351~transcription, DNA-templated,GO:0008284~positive regulation of cell proliferation,GO:0043928~exonucleolytic nuclear-transcribed mRNA catabolic process involved in deadenylation-dependent decay,GO:0061014~positive regulation of mRNA catabolic p…	GO:0005622~intracellular,GO:0005634~nucleus,GO:0030014~CCR4-NOT complex,	GO:0000175~3'-5'-exoribonuclease activity,GO:0003676~nucleic acid binding,GO:0004535~poly(A)-specific ribonuclease activity,	IPR006941:Ribonuclease CAF1,IPR012337:Ribonuclease H-like domain,IPR027212:CCR4-NOT transcription complex subunit 8,	rno03018:RNA degradation,			Complete proteome,Reference proteome,
Ccz1b	CCZ1 homolog B, vacuolar protein trafficking and biogenesis associated(Ccz1b)	Rattus norvegicus			GO:0016192~vesicle-mediated transport,	GO:0005737~cytoplasm,GO:0016235~aggresome,GO:0031988~membrane-bounded vesicle,GO:0043231~intracellular membrane-bounded organelle,		IPR013176:Protein of unknown function DUF1712, fungi,				Complete proteome,Proteomics identification,Reference proteome,
Cd164	CD164 molecule(Cd164)	Rattus norvegicus			GO:0007155~cell adhesion,GO:0007157~heterophilic cell-cell adhesion via plasma membrane cell adhesion molecules,GO:0007517~muscle organ development,	GO:0005764~lysosome,GO:0005765~lysosomal membrane,GO:0005768~endosome,GO:0005886~plasma membrane,GO:0010008~endosome membrane,GO:0016021~integral component of membrane,		IPR007947:CD164-related protein,	rno04142:Lysosome,			Cell adhesion,Cell membrane,Complete proteome,Direct protein sequencing,Endosome,Glycoprotein,Lysosome,Membrane,Myogenesis,Reference proteome,Signal,Transmembrane,Transmembrane helix,	chain:Sialomucin core protein 24,compositionally biased region:Thr-rich,glycosylation site:N-linked (GlcNAc...),region of interest:Required for endosomal and lysosomal localization,signal peptide,topological domain:Cytoplasmic,topological domain:Extracellular,transmembrane region,
LOC100909620	CD177 antigen-like(LOC100909620)	Rattus norvegicus						IPR016054:Ly-6 antigen / uPA receptor -like,				Complete proteome,Reference proteome,Signal,
LOC100909700	CD177 antigen-like(LOC100909700)	Rattus norvegicus						IPR016054:Ly-6 antigen / uPA receptor -like,				Complete proteome,Reference proteome,Signal,
Cd177	CD177 molecule(Cd177)	Rattus norvegicus				GO:0070062~extracellular exosome,		IPR016054:Ly-6 antigen / uPA receptor -like,				Complete proteome,Reference proteome,Signal,
Cd1d1	CD1d1 molecule(Cd1d1)	Rattus norvegicus			GO:0001865~NK T cell differentiation,GO:0001916~positive regulation of T cell mediated cytotoxicity,GO:0019882~antigen processing and presentation,GO:0033084~regulation of immature T cell proliferation in thymus,GO:0042102~positive regulation of T cell proliferation,GO:0043032~positive regulation of macrophage activation,GO:0045059~positive thymic T cell selection,GO:0045078~positive regulation o…	GO:0005737~cytoplasm,GO:0005764~lysosome,GO:0005765~lysosomal membrane,GO:0005769~early endosome,GO:0005770~late endosome,GO:0005789~endoplasmic reticulum membrane,GO:0005886~plasma membrane,GO:0009897~external side of plasma membrane,GO:0009986~cell surface,GO:0010008~endosome membrane,GO:0016021~integral component of membrane,GO:0016323~basolateral plasma membrane,	GO:0030881~beta-2-microglobulin binding,GO:0030882~lipid antigen binding,GO:0030883~endogenous lipid antigen binding,GO:0030884~exogenous lipid antigen binding,GO:0042393~histone binding,GO:0042608~T cell receptor binding,GO:0050839~cell adhesion molecule binding,GO:0071723~lipopeptide binding,	IPR003597:Immunoglobulin C1-set,IPR007110:Immunoglobulin-like domain,IPR011161:MHC class I-like antigen recognition,IPR011162:MHC classes I/II-like antigen recognition protein,IPR013783:Immunoglobulin-like fold,	rno04640:Hematopoietic cell lineage,		SM00407:IGc1,	Cell membrane,Complete proteome,Disulfide bond,Endoplasmic reticulum,Endosome,Glycoprotein,Immunity,Immunoglobulin domain,Innate immunity,Lysosome,Membrane,Proteomics identification,Reference proteome,Signal,Transmembrane,Transmembrane helix,	binding site:Glycolipid,chain:T-cell surface glycoprotein CD1d,disulfide bond,domain:Ig-like,glycosylation site:N-linked (GlcNAc...),short sequence motif:Internalization signal,signal peptide,topological domain:Cytoplasmic,topological domain:Extracellular,transmembrane region,
Cd207	CD207 molecule(Cd207)	Rattus norvegicus		Cell division and chromosome partitioning,	GO:0051607~defense response to virus,	GO:0016021~integral component of membrane,	GO:0030246~carbohydrate binding,	IPR001304:C-type lectin,IPR016186:C-type lectin-like,IPR016187:C-type lectin fold,IPR018378:C-type lectin, conserved site,			SM00034:CLECT,	Coiled coil,Complete proteome,Disulfide bond,Membrane,Reference proteome,Transmembrane,Transmembrane helix,
Cd24	CD24 molecule(Cd24)	Rattus norvegicus			GO:0001666~response to hypoxia,GO:0001775~cell activation,GO:0001959~regulation of cytokine-mediated signaling pathway,GO:0002237~response to molecule of bacterial origin,GO:0002329~pre-B cell differentiation,GO:0002523~leukocyte migration involved in inflammatory response,GO:0002842~positive regulation of T cell mediated immune response to tumor cell,GO:0002863~positive regulation of inflammator…	GO:0005886~plasma membrane,GO:0009897~external side of plasma membrane,GO:0009986~cell surface,GO:0016020~membrane,GO:0031362~anchored component of external side of plasma membrane,GO:0031528~microvillus membrane,GO:0045121~membrane raft,GO:0045202~synapse,GO:0046658~anchored component of plasma membrane,GO:0060170~ciliary membrane,	GO:0019901~protein kinase binding,GO:0030246~carbohydrate binding,GO:0030296~protein tyrosine kinase activator activity,		rno04640:Hematopoietic cell lineage,			Cell membrane,Complete proteome,Developmental protein,Differentiation,Glycoprotein,GPI-anchor,Lipoprotein,Membrane,Reference proteome,Signal,	glycosylation site:N-linked (GlcNAc...),lipid moiety-binding region:GPI-anchor amidated serine,peptide:Signal transducer CD24,propeptide:Removed in mature form,signal peptide,
Cd274	CD274 molecule(Cd274)	Rattus norvegicus			GO:0006955~immune response,GO:0007165~signal transduction,GO:0007166~cell surface receptor signaling pathway,GO:0030335~positive regulation of cell migration,GO:0031295~T cell costimulation,GO:0032689~negative regulation of interferon-gamma production,GO:0032693~negative regulation of interleukin-10 production,GO:0034097~response to cytokine,GO:0042102~positive regulation of T cell proliferation,…	GO:0009897~external side of plasma membrane,GO:0009986~cell surface,GO:0016021~integral component of membrane,GO:0070062~extracellular exosome,		IPR003599:Immunoglobulin subtype,IPR007110:Immunoglobulin-like domain,IPR013106:Immunoglobulin V-set,IPR013162:CD80-like, immunoglobulin C2-set,IPR013783:Immunoglobulin-like fold,	rno04514:Cell adhesion molecules (CAMs),		SM00409:IG,	Complete proteome,Disulfide bond,Membrane,Reference proteome,Signal,Transmembrane,Transmembrane helix,
Cd38	CD38 molecule(Cd38)	Rattus norvegicus			GO:0001666~response to hypoxia,GO:0007204~positive regulation of cytosolic calcium ion concentration,GO:0007565~female pregnancy,GO:0009725~response to hormone,GO:0030307~positive regulation of cell growth,GO:0030890~positive regulation of B cell proliferation,GO:0032024~positive regulation of insulin secretion,GO:0032355~response to estradiol,GO:0032526~response to retinoic acid,GO:0032570~respo…	GO:0005634~nucleus,GO:0005886~plasma membrane,GO:0009986~cell surface,GO:0016020~membrane,GO:0016021~integral component of membrane,GO:0043231~intracellular membrane-bounded organelle,GO:0070062~extracellular exosome,	GO:0003953~NAD+ nucleosidase activity,GO:0016740~transferase activity,GO:0016798~hydrolase activity, acting on glycosyl bonds,GO:0016849~phosphorus-oxygen lyase activity,GO:0050135~NAD(P)+ nucleosidase activity,	IPR003193:ADP-ribosyl cyclase (CD38/157),IPR016040:NAD(P)-binding domain,	rno00760:Nicotinate and nicotinamide metabolism,rno01100:Metabolic pathways,rno04020:Calcium signaling pathway,rno04640:Hematopoietic cell lineage,rno04921:Oxytocin signaling pathway,rno04970:Salivary secretion,rno04972:Pancreatic secretion,			Complete proteome,Disulfide bond,Glycoprotein,Hydrolase,Membrane,NAD,NADP,Reference proteome,Signal-anchor,Transferase,Transmembrane,Transmembrane helix,	chain:ADP-ribosyl cyclase 1,disulfide bond,glycosylation site:N-linked (GlcNAc...),topological domain:Cytoplasmic,topological domain:Extracellular,transmembrane region,
Cd52	CD52 molecule(Cd52)	Rattus norvegicus			GO:0007204~positive regulation of cytosolic calcium ion concentration,	GO:0005886~plasma membrane,GO:0016021~integral component of membrane,GO:0031225~anchored component of membrane,GO:0097225~sperm midpiece,		IPR026643:CAMPATH-1 antigen (CD52),				Cell membrane,Complete proteome,Glycoprotein,GPI-anchor,Lipoprotein,Membrane,Reference proteome,Signal,Transmembrane,Transmembrane helix,	glycosylation site:N-linked (GlcNAc...),lipid moiety-binding region:GPI-anchor amidated glycine,peptide:CAMPATH-1 antigen,propeptide:Removed in mature form,signal peptide,
Cd74	CD74 molecule(Cd74)	Rattus norvegicus			GO:0000187~activation of MAPK activity,GO:0001516~prostaglandin biosynthetic process,GO:0001961~positive regulation of cytokine-mediated signaling pathway,GO:0002606~positive regulation of dendritic cell antigen processing and presentation,GO:0002792~negative regulation of peptide secretion,GO:0002830~positive regulation of type 2 immune response,GO:0002906~negative regulation of mature B cell ap…	GO:0005622~intracellular,GO:0005764~lysosome,GO:0005770~late endosome,GO:0005771~multivesicular body,GO:0005773~vacuole,GO:0005783~endoplasmic reticulum,GO:0005794~Golgi apparatus,GO:0005886~plasma membrane,GO:0009897~external side of plasma membrane,GO:0009986~cell surface,GO:0016020~membrane,GO:0016021~integral component of membrane,GO:0035692~macrophage migration inhibitory factor receptor com…	GO:0001540~beta-amyloid binding,GO:0004896~cytokine receptor activity,GO:0019955~cytokine binding,GO:0023026~MHC class II protein complex binding,GO:0035718~macrophage migration inhibitory factor binding,GO:0042289~MHC class II protein binding,GO:0042658~MHC class II protein binding, via antigen binding groove,GO:0044183~protein binding involved in protein folding,GO:0050998~nitric-oxide synthase…	IPR000716:Thyroglobulin type-1,IPR011988:MHC class II-associated invariant chain, trimerisation,IPR015386:MHC class II-associated invariant chain/CLIP, MHC II-interacting,IPR022339:MHC class II-associated invariant chain,	rno04612:Antigen processing and presentation,rno05152:Tuberculosis,rno05168:Herpes simplex infection,	PIRSF001992:HLA class II histocompatibility antigen, gamma subunit,	SM00211:TY,	Adaptive immunity,Alternative splicing,Chaperone,Complete proteome,Disulfide bond,Glycoprotein,Immunity,Membrane,Phosphoprotein,Proteoglycan,Reference proteome,Signal-anchor,Transmembrane,Transmembrane helix,	chain:H-2 class II histocompatibility antigen gamma chain,disulfide bond,domain:Thyroglobulin type-1,glycosylation site:N-linked (GlcNAc...),glycosylation site:O-linked (Xyl...) (glycosaminoglycan),modified residue,splice variant,topological domain:Cytoplasmic,topological domain:Extracellular,transmembrane region,
Cd8a	CD8a molecule(Cd8a)	Rattus norvegicus			GO:0002456~T cell mediated immunity,GO:0006954~inflammatory response,GO:0007166~cell surface receptor signaling pathway,GO:0042110~T cell activation,GO:0045065~cytotoxic T cell differentiation,GO:0050850~positive regulation of calcium-mediated signaling,GO:0051607~defense response to virus,	GO:0009897~external side of plasma membrane,GO:0009986~cell surface,GO:0016021~integral component of membrane,	GO:0019901~protein kinase binding,GO:0042803~protein homodimerization activity,	IPR003599:Immunoglobulin subtype,IPR007110:Immunoglobulin-like domain,IPR013106:Immunoglobulin V-set,IPR013783:Immunoglobulin-like fold,IPR015468:CD8 alpha subunit,	rno04514:Cell adhesion molecules (CAMs),rno04612:Antigen processing and presentation,rno04640:Hematopoietic cell lineage,rno04660:T cell receptor signaling pathway,rno05340:Primary immunodeficiency,		SM00409:IG,	Adaptive immunity,Complete proteome,Disulfide bond,Glycoprotein,Immunity,Immunoglobulin domain,Membrane,Reference proteome,Signal,Transmembrane,Transmembrane helix,	chain:T-cell surface glycoprotein CD8 alpha chain,disulfide bond,domain:Ig-like V-type,glycosylation site:N-linked (GlcNAc...),glycosylation site:O-linked (GalNAc...),glycosylation site:O-linked (GalNAc...); partial,signal peptide,topological domain:Cytoplasmic,topological domain:Extracellular,transmembrane region,
Cd8b	CD8b molecule(Cd8b)	Rattus norvegicus			GO:0002250~adaptive immune response,	GO:0009897~external side of plasma membrane,GO:0009986~cell surface,GO:0016021~integral component of membrane,		IPR003599:Immunoglobulin subtype,IPR007110:Immunoglobulin-like domain,IPR013106:Immunoglobulin V-set,IPR013783:Immunoglobulin-like fold,	rno04514:Cell adhesion molecules (CAMs),rno04612:Antigen processing and presentation,rno04640:Hematopoietic cell lineage,rno04660:T cell receptor signaling pathway,rno05340:Primary immunodeficiency,		SM00406:IGv,SM00409:IG,	Adaptive immunity,Complete proteome,Disulfide bond,Glycoprotein,Immunity,Immunoglobulin domain,Membrane,Reference proteome,Signal,Transmembrane,Transmembrane helix,	chain:T-cell surface glycoprotein CD8 beta chain,disulfide bond,domain:Ig-like V-type,glycosylation site:N-linked (GlcNAc...),modified residue,sequence variant,signal peptide,topological domain:Cytoplasmic,topological domain:Extracellular,transmembrane region,
Cd96	CD96 molecule(Cd96)	Rattus norvegicus			GO:0002534~cytokine production involved in inflammatory response,GO:0002728~negative regulation of natural killer cell cytokine production,GO:0007160~cell-matrix adhesion,GO:0032496~response to lipopolysaccharide,GO:0032689~negative regulation of interferon-gamma production,	GO:0005737~cytoplasm,GO:0005912~adherens junction,GO:0016021~integral component of membrane,		IPR003599:Immunoglobulin subtype,IPR007110:Immunoglobulin-like domain,IPR013106:Immunoglobulin V-set,IPR013162:CD80-like, immunoglobulin C2-set,IPR013783:Immunoglobulin-like fold,			SM00409:IG,	Cell adhesion,Complete proteome,Disulfide bond,Glycoprotein,Immunoglobulin domain,Membrane,Reference proteome,Repeat,Signal,Transmembrane,Transmembrane helix,	chain:T-cell surface protein tactile,compositionally biased region:Poly-Pro,disulfide bond,domain:Ig-like C2-type,domain:Ig-like V-type 1,domain:Ig-like V-type 2,glycosylation site:N-linked (GlcNAc...),signal peptide,topological domain:Cytoplasmic,topological domain:Extracellular,transmembrane region,
Cks1b	CDC28 protein kinase regulatory subunit 1B(Cks1b)	Rattus norvegicus			GO:0006355~regulation of transcription, DNA-templated,GO:0007049~cell cycle,GO:0008283~cell proliferation,GO:0044772~mitotic cell cycle phase transition,GO:0045859~regulation of protein kinase activity,GO:0051301~cell division,		GO:0016538~cyclin-dependent protein serine/threonine kinase regulator activity,	IPR000789:Cyclin-dependent kinase, regulatory subunit,	rno05200:Pathways in cancer,rno05222:Small cell lung cancer,		SM01084:SM01084,	Cell cycle,Cell division,Complete proteome,Reference proteome,
Cdc42bpb	CDC42 binding protein kinase beta(Cdc42bpb)	Rattus norvegicus		DNA replication, recombination, and repair,	GO:0006468~protein phosphorylation,GO:0016477~cell migration,GO:0030036~actin cytoskeleton organization,GO:0031032~actomyosin structure organization,GO:0031532~actin cytoskeleton reorganization,GO:0035556~intracellular signal transduction,	GO:0005622~intracellular,GO:0005737~cytoplasm,GO:0005886~plasma membrane,GO:0005911~cell-cell junction,GO:0031252~cell leading edge,GO:0042641~actomyosin,GO:0070062~extracellular exosome,	GO:0000287~magnesium ion binding,GO:0004672~protein kinase activity,GO:0004674~protein serine/threonine kinase activity,GO:0005515~protein binding,GO:0005524~ATP binding,GO:0017048~Rho GTPase binding,GO:0046872~metal ion binding,	IPR000095:PAK-box/P21-Rho-binding,IPR000719:Protein kinase, catalytic domain,IPR000961:AGC-kinase, C-terminal,IPR001180:Citron-like,IPR001849:Pleckstrin homology domain,IPR002219:Protein kinase C-like, phorbol ester/diacylglycerol binding,IPR008271:Serine/threonine-protein kinase, active site,IPR011009:Protein kinase-like domain,IPR011993:Pleckstrin homology-like domain,IPR014930:Myotonic dystrop…			SM00036:CNH,SM00109:C1,SM00133:S_TK_X,SM00220:S_TKc,SM00233:PH,SM00285:PBD,	ATP-binding,Cell junction,Cell membrane,Coiled coil,Complete proteome,Cytoplasm,Kinase,Magnesium,Membrane,Metal-binding,Methylation,Nucleotide-binding,Phosphoprotein,Proteomics identification,Reference proteome,Serine/threonine-protein kinase,Transferase,Zinc,Zinc-finger,	active site:Proton acceptor,binding site:ATP,chain:Serine/threonine-protein kinase MRCK beta,domain:AGC-kinase C-terminal,domain:CNH,domain:CRIB,domain:PH,domain:Protein kinase,modified residue,nucleotide phosphate-binding region:ATP,sequence conflict,zinc finger region:Phorbol-ester/DAG-type,
Cdc42bpg	CDC42 binding protein kinase gamma(Cdc42bpg)	Rattus norvegicus			GO:0006468~protein phosphorylation,GO:0031532~actin cytoskeleton reorganization,GO:0035556~intracellular signal transduction,	GO:0005622~intracellular,GO:0031252~cell leading edge,	GO:0000287~magnesium ion binding,GO:0004674~protein serine/threonine kinase activity,GO:0005524~ATP binding,	IPR000095:PAK-box/P21-Rho-binding,IPR000719:Protein kinase, catalytic domain,IPR000961:AGC-kinase, C-terminal,IPR001180:Citron-like,IPR001849:Pleckstrin homology domain,IPR002219:Protein kinase C-like, phorbol ester/diacylglycerol binding,IPR008271:Serine/threonine-protein kinase, active site,IPR011009:Protein kinase-like domain,IPR011993:Pleckstrin homology-like domain,IPR014930:Myotonic dystrop…			SM00036:CNH,SM00109:C1,SM00133:S_TK_X,SM00220:S_TKc,SM00233:PH,SM00285:PBD,	ATP-binding,Coiled coil,Complete proteome,Kinase,Metal-binding,Nucleotide-binding,Reference proteome,Serine/threonine-protein kinase,Transferase,Zinc,Zinc-finger,
Cdc42se1	CDC42 small effector 1(Cdc42se1)	Rattus norvegicus			GO:0006909~phagocytosis,GO:0007165~signal transduction,GO:0008360~regulation of cell shape,	GO:0005737~cytoplasm,GO:0005856~cytoskeleton,GO:0005886~plasma membrane,	GO:0005198~structural molecule activity,	IPR000095:PAK-box/P21-Rho-binding,				Cell membrane,Cell shape,Complete proteome,Cytoplasm,Cytoskeleton,Lipoprotein,Membrane,Palmitate,Phagocytosis,Reference proteome,	chain:CDC42 small effector protein 1,compositionally biased region:Poly-Arg,domain:CRIB,lipid moiety-binding region:S-palmitoyl cysteine,
Cdc42se2	CDC42 small effector 2(Cdc42se2)	Rattus norvegicus			GO:0006909~phagocytosis,GO:0007165~signal transduction,GO:0008360~regulation of cell shape,GO:0009966~regulation of signal transduction,	GO:0001891~phagocytic cup,GO:0005737~cytoplasm,GO:0005856~cytoskeleton,GO:0005886~plasma membrane,GO:0042995~cell projection,GO:0070062~extracellular exosome,	GO:0005198~structural molecule activity,	IPR000095:PAK-box/P21-Rho-binding,				Cell membrane,Cell projection,Cell shape,Complete proteome,Cytoplasm,Cytoskeleton,Lipoprotein,Membrane,Palmitate,Phagocytosis,Phosphoprotein,Proteomics identification,Reference proteome,
Cisd2	CDGSH iron sulfur domain 2(Cisd2)	Rattus norvegicus			GO:0000422~mitophagy,GO:0010259~multicellular organism aging,GO:0010506~regulation of autophagy,	GO:0005741~mitochondrial outer membrane,GO:0005783~endoplasmic reticulum,GO:0005789~endoplasmic reticulum membrane,GO:0016020~membrane,GO:0016021~integral component of membrane,GO:0043234~protein complex,	GO:0042803~protein homodimerization activity,GO:0044822~poly(A) RNA binding,GO:0051537~2 iron, 2 sulfur cluster binding,	IPR018967:Iron sulphur-containing domain, CDGSH-type,IPR019610:Iron sulphur domain-containing, mitoNEET, N-terminal,			SM00704:ZnF_CDGSH,	Complete proteome,Membrane,Proteomics identification,Reference proteome,Transmembrane,Transmembrane helix,
Cacul1	CDK2-associated, cullin domain 1(Cacul1)	Rattus norvegicus			GO:0000082~G1/S transition of mitotic cell cycle,GO:0006511~ubiquitin-dependent protein catabolic process,GO:0008284~positive regulation of cell proliferation,GO:0042787~protein ubiquitination involved in ubiquitin-dependent protein catabolic process,GO:0045860~positive regulation of protein kinase activity,	GO:0005680~anaphase-promoting complex,	GO:0019901~protein kinase binding,GO:0031625~ubiquitin protein ligase binding,GO:0061630~ubiquitin protein ligase activity,	IPR001373:Cullin, N-terminal,IPR016159:Cullin repeat-like-containing domain,				Cell cycle,Complete proteome,Proteomics identification,Reference proteome,	chain:Uncharacterized protein C10orf46 homolog,compositionally biased region:Poly-Ala,compositionally biased region:Pro-rich,
Cdkn2aipnl	CDKN2A interacting protein N-terminal like(Cdkn2aipnl)	Rattus norvegicus			GO:0006355~regulation of transcription, DNA-templated,GO:0007165~signal transduction,	GO:0005654~nucleoplasm,GO:0005730~nucleolus,		IPR021859:Protein of unknown function DUF3469,				Acetylation,Complete proteome,Reference proteome,	chain:CDKN2AIP N-terminal-like protein,modified residue,
LOC100362980	CG3918-like(LOC100362980)	Rattus norvegicus					GO:0003676~nucleic acid binding,GO:0008270~zinc ion binding,	IPR001878:Zinc finger, CCHC-type,				Coiled coil,Complete proteome,Reference proteome,
Cggbp1	CGG triplet repeat binding protein 1(Cggbp1)	Rattus norvegicus			GO:0000122~negative regulation of transcription from RNA polymerase II promoter,	GO:0005634~nucleus,GO:0005654~nucleoplasm,	GO:0000977~RNA polymerase II regulatory region sequence-specific DNA binding,GO:0001227~transcriptional repressor activity, RNA polymerase II transcription regulatory region sequence-specific binding,					Complete proteome,Proteomics identification,Reference proteome,
Chm	CHM, Rab escort protein 1(Chm)	Rattus norvegicus			GO:0001568~blood vessel development,GO:0006612~protein targeting to membrane,GO:0006886~intracellular protein transport,GO:0007264~small GTPase mediated signal transduction,GO:0018344~protein geranylgeranylation,GO:0043547~positive regulation of GTPase activity,GO:0050790~regulation of catalytic activity,GO:0055114~oxidation-reduction process,	GO:0005829~cytosol,GO:0005968~Rab-protein geranylgeranyltransferase complex,	GO:0005092~GDP-dissociation inhibitor activity,GO:0005096~GTPase activator activity,GO:0005515~protein binding,GO:0016491~oxidoreductase activity,GO:0017137~Rab GTPase binding,	IPR001738:Rab escort (choroideraemia) protein,IPR018203:GDP dissociation inhibitor,IPR023753:Pyridine nucleotide-disulphide oxidoreductase, FAD/NAD(P)-binding domain,		PIRSF016550:Rab protein geranylgeranyltransferase, component A, eukaryotic type,		3D-structure,Complete proteome,Cytoplasm,Direct protein sequencing,GTPase activation,Proteomics identification,Reference proteome,	chain:Rab proteins geranylgeranyltransferase component A 1,helix,modified residue,strand,turn,
Cmtm1	CKLF-like MARVEL transmembrane domain containing 1(Cmtm1)	Rattus norvegicus				GO:0016021~integral component of membrane,		IPR008253:Marvel,				Complete proteome,Membrane,Reference proteome,Transmembrane,Transmembrane helix,
Cmtm6	CKLF-like MARVEL transmembrane domain containing 6(Cmtm6)	Rattus norvegicus				GO:0016020~membrane,GO:0016021~integral component of membrane,GO:0070062~extracellular exosome,		IPR008253:Marvel,				Complete proteome,Membrane,Proteomics identification,Reference proteome,Transmembrane,Transmembrane helix,
LOC100909671	CMRF35-like molecule-like(LOC100909671)	Rattus norvegicus						IPR003599:Immunoglobulin subtype,IPR007110:Immunoglobulin-like domain,IPR013106:Immunoglobulin V-set,IPR013783:Immunoglobulin-like fold,			SM00409:IG,	Complete proteome,Reference proteome,Signal,
Commd10	COMM domain containing 10(Commd10)	Rattus norvegicus						IPR017920:COMM domain,				Complete proteome,Proteomics identification,Reference proteome,
Commd8	COMM domain containing 8(Commd8)	Rattus norvegicus						IPR017920:COMM domain,				Complete proteome,Proteomics identification,Reference proteome,
Cops7a	COP9 signalosome subunit 7A(Cops7a)	Rattus norvegicus			GO:0010388~cullin deneddylation,	GO:0005654~nucleoplasm,GO:0005737~cytoplasm,GO:0008180~COP9 signalosome,		IPR000717:Proteasome component (PCI) domain,			SM00088:PINT,	Coiled coil,Complete proteome,Proteomics identification,Reference proteome,
Cops7b	COP9 signalosome subunit 7B(Cops7b)	Rattus norvegicus			GO:0010388~cullin deneddylation,	GO:0005654~nucleoplasm,GO:0005737~cytoplasm,GO:0008180~COP9 signalosome,		IPR000717:Proteasome component (PCI) domain,IPR027530:COP9 signalosome complex subunit 7,			SM00088:PINT,	Complete proteome,Proteomics identification,Reference proteome,
Cox10	COX10 heme A:farnesyltransferase cytochrome c oxidase assembly factor(Cox10)	Rattus norvegicus			GO:0000266~mitochondrial fission,GO:0006784~heme a biosynthetic process,GO:0007005~mitochondrion organization,GO:0008535~respiratory chain complex IV assembly,GO:0009060~aerobic respiration,GO:0017004~cytochrome complex assembly,GO:0045333~cellular respiration,GO:0048034~heme O biosynthetic process,GO:1902600~hydrogen ion transmembrane transport,	GO:0005739~mitochondrion,GO:0016021~integral component of membrane,GO:0031966~mitochondrial membrane,GO:0070069~cytochrome complex,	GO:0004129~cytochrome-c oxidase activity,GO:0008495~protoheme IX farnesyltransferase activity,	IPR000537:UbiA prenyltransferase family,IPR006369:Protohaem IX farnesyltransferase,IPR016315:Protohaem IX farnesyltransferase, mitochondria,	rno00190:Oxidative phosphorylation,rno00860:Porphyrin and chlorophyll metabolism,rno01100:Metabolic pathways,	PIRSF001773:protoheme IX farnesyltransferase, mitochondrial type,		Complete proteome,Heme biosynthesis,Membrane,Mitochondrion,Reference proteome,Transferase,Transmembrane,Transmembrane helix,
Cox19	COX19 cytochrome c oxidase assembly factor(Cox19)	Rattus norvegicus			GO:0009060~aerobic respiration,GO:0033617~mitochondrial respiratory chain complex IV assembly,	GO:0005737~cytoplasm,GO:0005758~mitochondrial intermembrane space,		IPR009069:Cysteine alpha-hairpin motif superfamily,IPR010625:CHCH,				Complete proteome,Proteomics identification,Reference proteome,
Crebbp	CREB binding protein(Crebbp)	Rattus norvegicus			GO:0000122~negative regulation of transcription from RNA polymerase II promoter,GO:0006351~transcription, DNA-templated,GO:0006355~regulation of transcription, DNA-templated,GO:0006473~protein acetylation,GO:0008283~cell proliferation,GO:0010628~positive regulation of gene expression,GO:0016573~histone acetylation,GO:0018076~N-terminal peptidyl-lysine acetylation,GO:0030718~germ-line stem cell po…	GO:0000123~histone acetyltransferase complex,GO:0000790~nuclear chromatin,GO:0000940~condensed chromosome outer kinetochore,GO:0005634~nucleus,GO:0005654~nucleoplasm,GO:0005667~transcription factor complex,GO:0005737~cytoplasm,GO:0016604~nuclear body,GO:0043234~protein complex,GO:0090575~RNA polymerase II transcription factor complex,	GO:0000977~RNA polymerase II regulatory region sequence-specific DNA binding,GO:0000987~core promoter proximal region sequence-specific DNA binding,GO:0001078~transcriptional repressor activity, RNA polymerase II core promoter proximal region sequence-specific binding,GO:0001085~RNA polymerase II transcription factor binding,GO:0001093~TFIIB-class transcription factor binding,GO:0001105~RNA polym…	IPR000197:Zinc finger, TAZ-type,IPR000433:Zinc finger, ZZ-type,IPR001487:Bromodomain,IPR003101:Coactivator CBP, KIX domain,IPR009110:Nuclear receptor coactivator, interlocking,IPR010303:Domain of unknown function DUF902, CREBbp,IPR013178:Histone H3-K56 acetyltransferase, RTT109,IPR014744:Nuclear receptor coactivator, CREB-bp-like, interlocking,IPR018359:Bromodomain, conserved site,	rno04024:cAMP signaling pathway,rno04066:HIF-1 signaling pathway,rno04068:FoxO signaling pathway,rno04110:Cell cycle,rno04310:Wnt signaling pathway,rno04330:Notch signaling pathway,rno04350:TGF-beta signaling pathway,rno04520:Adherens junction,rno04630:Jak-STAT signaling pathway,rno04720:Long-term potentiation,rno04916:Melanogenesis,rno04919:Thyroid hormone signaling pathway,rno04922:Glucagon sig…		SM00291:ZnF_ZZ,SM00297:BROMO,SM00551:ZnF_TAZ,SM01250:SM01250,	Acetylation,Activator,Acyltransferase,Biological rhythms,Bromodomain,Coiled coil,Complete proteome,Cytoplasm,Isopeptide bond,Metal-binding,Methylation,Nucleus,Phosphoprotein,Proteomics identification,Reference proteome,Repeat,Transcription,Transcription regulation,Transferase,Ubl conjugation,Zinc,Zinc-finger,
Ctps2	CTP synthase 2(Ctps2)	Rattus norvegicus			GO:0006541~glutamine metabolic process,GO:0044210~'de novo' CTP biosynthetic process,	GO:0005739~mitochondrion,	GO:0003883~CTP synthase activity,GO:0005524~ATP binding,	IPR004468:CTP synthase,IPR017456:CTP synthase, N-terminal,IPR017926:Glutamine amidotransferase,IPR027417:P-loop containing nucleoside triphosphate hydrolase,	rno00240:Pyrimidine metabolism,rno01100:Metabolic pathways,			ATP-binding,Complete proteome,Glutamine amidotransferase,Ligase,Nucleotide-binding,Phosphoprotein,Pyrimidine biosynthesis,Reference proteome,	active site:For GATase activity,chain:CTP synthase 2,domain:Glutamine amidotransferase type-1,modified residue,
Cttnbp2nl	CTTNBP2 N-terminal like(Cttnbp2nl)	Rattus norvegicus			GO:0006470~protein dephosphorylation,GO:0032410~negative regulation of transporter activity,GO:0034763~negative regulation of transmembrane transport,	GO:0015629~actin cytoskeleton,	GO:0051721~protein phosphatase 2A binding,	IPR019131:Cortactin-binding protein-2, N-terminal,				Coiled coil,Complete proteome,Reference proteome,
Csmd2	CUB and Sushi multiple domains 2(Csmd2)	Rattus norvegicus				GO:0016021~integral component of membrane,		IPR000436:Sushi/SCR/CCP,IPR000859:CUB domain,			SM00032:CCP,SM00042:CUB,	Complete proteome,Disulfide bond,Membrane,Reference proteome,Transmembrane,Transmembrane helix,
Cuedc1	CUE domain containing 1(Cuedc1)	Rattus norvegicus						IPR003892:Ubiquitin system component Cue,IPR009060:UBA-like,			SM00546:CUE,	Complete proteome,Reference proteome,
Celf2	CUGBP, Elav-like family member 2(Celf2)	Rattus norvegicus			GO:0006376~mRNA splice site selection,GO:0006397~mRNA processing,	GO:0005634~nucleus,GO:0005737~cytoplasm,	GO:0000166~nucleotide binding,GO:0003676~nucleic acid binding,GO:0003723~RNA binding,GO:0044822~poly(A) RNA binding,	IPR000504:RNA recognition motif domain,IPR002343:Paraneoplastic encephalomyelitis antigen,IPR012677:Nucleotide-binding, alpha-beta plait,			SM00360:RRM,	Alternative splicing,Complete proteome,Cytoplasm,mRNA processing,Nucleus,Proteomics identification,Reference proteome,Repeat,Repressor,RNA-binding,	chain:CUG-BP- and ETR-3-like factor 2,compositionally biased region:Ala-rich,domain:RRM 1,domain:RRM 2,domain:RRM 3,modified residue,region of interest:Necessary for RNA-binding, TNNT2 exon 5 and NMDA R1 exon 21 inclusion,splice variant,
Cwc25	CWC25 spliceosome-associated protein homolog(Cwc25)	Rattus norvegicus				GO:0005654~nucleoplasm,		IPR019339:CBF1-interacting co-repressor CIR, N-terminal domain,IPR022209:Pre-mRNA splicing factor,			SM01083:SM01083,	Coiled coil,Complete proteome,Proteomics identification,Reference proteome,
Clmp	CXADR-like membrane protein(Clmp)	Rattus norvegicus			GO:0048565~digestive tract development,	GO:0005881~cytoplasmic microtubule,GO:0005886~plasma membrane,GO:0005923~bicellular tight junction,GO:0009986~cell surface,GO:0016020~membrane,GO:0016021~integral component of membrane,GO:0070062~extracellular exosome,		IPR003598:Immunoglobulin subtype 2,IPR003599:Immunoglobulin subtype,IPR007110:Immunoglobulin-like domain,IPR013106:Immunoglobulin V-set,IPR013783:Immunoglobulin-like fold,			SM00406:IGv,SM00408:IGc2,SM00409:IG,	Cell junction,Cell membrane,Complete proteome,Disulfide bond,Glycoprotein,Immunoglobulin domain,Membrane,Reference proteome,Repeat,Signal,Tight junction,Transmembrane,Transmembrane helix,	chain:Adipocyte adhesion molecule,compositionally biased region:Ser-rich,disulfide bond,domain:Ig-like C2-type 1,domain:Ig-like C2-type 2,glycosylation site:N-linked (GlcNAc...),signal peptide,topological domain:Cytoplasmic,topological domain:Extracellular,transmembrane region,
Cxxc4	CXXC finger protein 4(Cxxc4)	Rattus norvegicus			GO:0016055~Wnt signaling pathway,GO:0030178~negative regulation of Wnt signaling pathway,	GO:0005634~nucleus,GO:0005737~cytoplasm,GO:0005829~cytosol,GO:0031410~cytoplasmic vesicle,	GO:0003677~DNA binding,GO:0005515~protein binding,GO:0008270~zinc ion binding,GO:0030165~PDZ domain binding,	IPR002857:Zinc finger, CXXC-type,	rno04310:Wnt signaling pathway,			Complete proteome,Cytoplasm,Metal-binding,Reference proteome,Wnt signaling pathway,Zinc,Zinc-finger,	chain:CXXC-type zinc finger protein 4,compositionally biased region:Poly-Ser,region of interest:Interaction with DVL1,zinc finger region:CXXC-type,
Camkv	CaM kinase-like vesicle-associated(Camkv)	Rattus norvegicus			GO:0006468~protein phosphorylation,	GO:0005886~plasma membrane,GO:0030659~cytoplasmic vesicle membrane,	GO:0004672~protein kinase activity,GO:0005516~calmodulin binding,GO:0005524~ATP binding,	IPR000719:Protein kinase, catalytic domain,IPR011009:Protein kinase-like domain,IPR020636:Calcium/calmodulin-dependent/calcium-dependent protein kinase,				Calmodulin-binding,Cell membrane,Complete proteome,Cytoplasmic vesicle,Membrane,Phosphoprotein,Reference proteome,	chain:CaM kinase-like vesicle-associated protein,compositionally biased region:Ala-rich,domain:Protein kinase,modified residue,
Cass4	Cas scaffolding protein family member 4(Cass4)	Rattus norvegicus						IPR001452:Src homology-3 domain,IPR014928:Serine rich protein interaction,IPR021901:CAS family, DUF3513,			SM00326:SH3,	Complete proteome,Reference proteome,
Cblb	Cbl proto-oncogene B(Cblb)	Rattus norvegicus			GO:0002669~positive regulation of T cell anergy,GO:0006508~proteolysis,GO:0006955~immune response,GO:0007165~signal transduction,GO:0007166~cell surface receptor signaling pathway,GO:0007173~epidermal growth factor receptor signaling pathway,GO:0007175~negative regulation of epidermal growth factor-activated receptor activity,GO:0009629~response to gravity,GO:0009725~response to hormone,GO:001656…	GO:0005634~nucleus,GO:0005654~nucleoplasm,GO:0005737~cytoplasm,GO:0005886~plasma membrane,GO:0045121~membrane raft,	GO:0001784~phosphotyrosine binding,GO:0004842~ubiquitin-protein transferase activity,GO:0004871~signal transducer activity,GO:0005509~calcium ion binding,GO:0008270~zinc ion binding,GO:0016874~ligase activity,GO:0017124~SH3 domain binding,GO:0019901~protein kinase binding,GO:0030971~receptor tyrosine kinase binding,GO:0061630~ubiquitin protein ligase activity,	IPR000980:SH2 domain,IPR001841:Zinc finger, RING-type,IPR003153:Adaptor protein Cbl, N-terminal helical,IPR011992:EF-hand-like domain,IPR013083:Zinc finger, RING/FYVE/PHD-type,IPR014741:Adaptor protein Cbl, EF hand-like,IPR014742:Adaptor protein Cbl, SH2-like,IPR015940:Ubiquitin-associated/translation elongation factor EF1B, N-terminal, eukaryote,IPR017907:Zinc finger, RING-type, conserved site,I…	rno04012:ErbB signaling pathway,rno04120:Ubiquitin mediated proteolysis,rno04144:Endocytosis,rno04910:Insulin signaling pathway,rno05100:Bacterial invasion of epithelial cells,rno05200:Pathways in cancer,rno05205:Proteoglycans in cancer,rno05220:Chronic myeloid leukemia,		SM00165:UBA,SM00184:RING,	Calcium,Complete proteome,Cytoplasm,Diabetes mellitus,Ligase,Metal-binding,Phosphoprotein,Reference proteome,Repeat,Ubl conjugation,Ubl conjugation pathway,Zinc,Zinc-finger,	binding site:Phosphotyrosine,chain:E3 ubiquitin-protein ligase CBL-B,compositionally biased region:Poly-Pro,compositionally biased region:Pro-rich,domain:CBL N-terminal,domain:EF-hand-like 1,domain:EF-hand-like 2,domain:SH2; atypical,domain:UBA,modified residue,region of interest:4H,region of interest:Interaction with SH3KBP1,region of interest:Interaction with VAV1,region of interest:Linker,zinc…
Cbl	Cbl proto-oncogene(Cbl)	Rattus norvegicus			GO:0006508~proteolysis,GO:0006974~cellular response to DNA damage stimulus,GO:0007173~epidermal growth factor receptor signaling pathway,GO:0007175~negative regulation of epidermal growth factor-activated receptor activity,GO:0014068~positive regulation of phosphatidylinositol 3-kinase signaling,GO:0014823~response to activity,GO:0036120~cellular response to platelet-derived growth factor stimulu…	GO:0005634~nucleus,GO:0005737~cytoplasm,GO:0005829~cytosol,GO:0005886~plasma membrane,GO:0005913~cell-cell adherens junction,GO:0016600~flotillin complex,GO:0030426~growth cone,GO:0045121~membrane raft,GO:0048471~perinuclear region of cytoplasm,	GO:0001784~phosphotyrosine binding,GO:0004871~signal transducer activity,GO:0005509~calcium ion binding,GO:0005515~protein binding,GO:0008270~zinc ion binding,GO:0017124~SH3 domain binding,GO:0019899~enzyme binding,GO:0019901~protein kinase binding,GO:0030971~receptor tyrosine kinase binding,GO:0036312~phosphatidylinositol 3-kinase regulatory subunit binding,GO:0046875~ephrin receptor binding,GO:…	IPR000980:SH2 domain,IPR001841:Zinc finger, RING-type,IPR003153:Adaptor protein Cbl, N-terminal helical,IPR009060:UBA-like,IPR011992:EF-hand-like domain,IPR013083:Zinc finger, RING/FYVE/PHD-type,IPR014741:Adaptor protein Cbl, EF hand-like,IPR014742:Adaptor protein Cbl, SH2-like,IPR015940:Ubiquitin-associated/translation elongation factor EF1B, N-terminal, eukaryote,IPR017907:Zinc finger, RING-typ…	rno04012:ErbB signaling pathway,rno04120:Ubiquitin mediated proteolysis,rno04144:Endocytosis,rno04910:Insulin signaling pathway,rno05100:Bacterial invasion of epithelial cells,rno05200:Pathways in cancer,rno05205:Proteoglycans in cancer,rno05220:Chronic myeloid leukemia,		SM00165:UBA,SM00184:RING,	Complete proteome,Proteomics identification,Reference proteome,
Cd276	Cd276 molecule(Cd276)	Rattus norvegicus			GO:0030501~positive regulation of bone mineralization,GO:0042102~positive regulation of T cell proliferation,GO:0042110~T cell activation,GO:0042130~negative regulation of T cell proliferation,GO:0045077~negative regulation of interferon-gamma biosynthetic process,GO:0045078~positive regulation of interferon-gamma biosynthetic process,GO:0045085~negative regulation of interleukin-2 biosynthetic p…	GO:0009897~external side of plasma membrane,GO:0016021~integral component of membrane,GO:0070062~extracellular exosome,	GO:0005102~receptor binding,	IPR003598:Immunoglobulin subtype 2,IPR003599:Immunoglobulin subtype,IPR007110:Immunoglobulin-like domain,IPR013106:Immunoglobulin V-set,IPR013783:Immunoglobulin-like fold,	rno04514:Cell adhesion molecules (CAMs),		SM00406:IGv,SM00408:IGc2,SM00409:IG,	Complete proteome,Disulfide bond,Glycoprotein,Immunoglobulin domain,Membrane,Reference proteome,Signal,Transmembrane,Transmembrane helix,	chain:CD276 antigen,disulfide bond,domain:Ig-like C2-type,domain:Ig-like V-type,glycosylation site:N-linked (GlcNAc...),signal peptide,topological domain:Cytoplasmic,topological domain:Extracellular,transmembrane region,
Cd300lf	Cd300 molecule-like family member F(Cd300lf)	Rattus norvegicus			GO:0002376~immune system process,GO:0030316~osteoclast differentiation,	GO:0005886~plasma membrane,GO:0016021~integral component of membrane,		IPR003599:Immunoglobulin subtype,IPR007110:Immunoglobulin-like domain,IPR013106:Immunoglobulin V-set,IPR013783:Immunoglobulin-like fold,			SM00409:IG,	Cell membrane,Complete proteome,Disulfide bond,Glycoprotein,Immunity,Immunoglobulin domain,Membrane,Phosphoprotein,Receptor,Reference proteome,Signal,Transmembrane,Transmembrane helix,	chain:CMRF35-like molecule 1,compositionally biased region:Thr-rich,disulfide bond,domain:Ig-like V-type,glycosylation site:N-linked (GlcNAc...),signal peptide,site:Phosphatase-binding,topological domain:Cytoplasmic,topological domain:Extracellular,transmembrane region,
Cd4	Cd4 molecule(Cd4)	Rattus norvegicus			GO:0001816~cytokine production,GO:0002250~adaptive immune response,GO:0006948~induction by virus of host cell-cell fusion,GO:0007166~cell surface receptor signaling pathway,GO:0010524~positive regulation of calcium ion transport into cytosol,GO:0030217~T cell differentiation,GO:0032355~response to estradiol,GO:0032507~maintenance of protein location in cell,GO:0033280~response to vitamin D,GO:003…	GO:0005788~endoplasmic reticulum lumen,GO:0005789~endoplasmic reticulum membrane,GO:0005886~plasma membrane,GO:0009897~external side of plasma membrane,GO:0009986~cell surface,GO:0016021~integral component of membrane,GO:0045121~membrane raft,	GO:0001948~glycoprotein binding,GO:0008270~zinc ion binding,GO:0015026~coreceptor activity,GO:0019865~immunoglobulin binding,GO:0019899~enzyme binding,GO:0019901~protein kinase binding,GO:0042289~MHC class II protein binding,GO:0042803~protein homodimerization activity,GO:1990782~protein tyrosine kinase binding,	IPR000973:T-cell surface antigen CD4,IPR003599:Immunoglobulin subtype,IPR007110:Immunoglobulin-like domain,IPR008424:Immunoglobulin C2-set,IPR013106:Immunoglobulin V-set,IPR013151:Immunoglobulin,IPR013783:Immunoglobulin-like fold,IPR015274:CD4, extracellular,IPR021963:T cell CD4 receptor C-terminal region,	rno04514:Cell adhesion molecules (CAMs),rno04612:Antigen processing and presentation,rno04640:Hematopoietic cell lineage,rno04660:T cell receptor signaling pathway,rno05340:Primary immunodeficiency,		SM00406:IGv,SM00409:IG,	3D-structure,Adaptive immunity,Complete proteome,Direct protein sequencing,Disulfide bond,Glycoprotein,Immunity,Immunoglobulin domain,Lipoprotein,Membrane,Palmitate,Reference proteome,Repeat,Signal,Transmembrane,Transmembrane helix,	chain:T-cell surface glycoprotein CD4,disulfide bond,domain:Ig-like C2-type 1,domain:Ig-like C2-type 2,domain:Ig-like C2-type 3,domain:Ig-like V-type,glycosylation site:N-linked (GlcNAc...),helix,lipid moiety-binding region:S-palmitoyl cysteine,mutagenesis site,signal peptide,strand,topological domain:Cytoplasmic,topological domain:Extracellular,transmembrane region,
Cd47	Cd47 molecule(Cd47)	Rattus norvegicus			GO:0007155~cell adhesion,GO:0007229~integrin-mediated signaling pathway,GO:0008228~opsonization,GO:0008284~positive regulation of cell proliferation,GO:0009617~response to bacterium,GO:0016477~cell migration,GO:0022409~positive regulation of cell-cell adhesion,GO:0050729~positive regulation of inflammatory response,GO:0050766~positive regulation of phagocytosis,GO:0050870~positive regulation of T…	GO:0005886~plasma membrane,GO:0005887~integral component of plasma membrane,GO:0016021~integral component of membrane,GO:0070062~extracellular exosome,	GO:0070053~thrombospondin receptor activity,	IPR006704:Leukocyte surface antigen CD47,IPR007110:Immunoglobulin-like domain,IPR013147:CD47 transmembrane,IPR013270:CD47 immunoglobulin-like,IPR013783:Immunoglobulin-like fold,	rno04512:ECM-receptor interaction,			Alternative splicing,Cell adhesion,Cell membrane,Complete proteome,Direct protein sequencing,Disulfide bond,Glycoprotein,Immunoglobulin domain,Integrin,Membrane,Phosphoprotein,Proteomics identification,Pyrrolidone carboxylic acid,Reference proteome,Signal,Transmembrane,Transmembrane helix,	chain:Leukocyte surface antigen CD47,disulfide bond,domain:Ig-like V-type,glycosylation site:N-linked (GlcNAc...),modified residue,signal peptide,splice variant,topological domain:Cytoplasmic,topological domain:Extracellular,transmembrane region,
Cd69	Cd69 molecule(Cd69)	Rattus norvegicus			GO:0001867~complement activation, lectin pathway,GO:0035690~cellular response to drug,	GO:0009897~external side of plasma membrane,GO:0016021~integral component of membrane,	GO:0005509~calcium ion binding,	IPR001304:C-type lectin,IPR016186:C-type lectin-like,IPR016187:C-type lectin fold,			SM00034:CLECT,	Complete proteome,Membrane,Reference proteome,Transmembrane,Transmembrane helix,
Cd72	Cd72 molecule(Cd72)	Rattus norvegicus				GO:0005887~integral component of plasma membrane,		IPR001304:C-type lectin,IPR016186:C-type lectin-like,IPR016187:C-type lectin fold,	rno04662:B cell receptor signaling pathway,			Coiled coil,Complete proteome,Membrane,Reference proteome,Transmembrane,Transmembrane helix,
Arhgef9	Cdc42 guanine nucleotide exchange factor 9(Arhgef9)	Rattus norvegicus			GO:0035023~regulation of Rho protein signal transduction,GO:0043113~receptor clustering,GO:0043547~positive regulation of GTPase activity,	GO:0005737~cytoplasm,GO:0005886~plasma membrane,GO:0005938~cell cortex,	GO:0005089~Rho guanyl-nucleotide exchange factor activity,GO:0005515~protein binding,	IPR000219:Dbl homology (DH) domain,IPR001452:Src homology-3 domain,IPR001849:Pleckstrin homology domain,IPR011993:Pleckstrin homology-like domain,			SM00233:PH,SM00325:RhoGEF,SM00326:SH3,	3D-structure,Alternative splicing,Complete proteome,Cytoplasm,Guanine-nucleotide releasing factor,Reference proteome,SH3 domain,	chain:Rho guanine nucleotide exchange factor 9,domain:DH,domain:PH,domain:SH3,helix,mutagenesis site,region of interest:Interaction with GPHN,splice variant,strand,turn,
Cables1	Cdk5 and Abl enzyme substrate 1(Cables1)	Rattus norvegicus			GO:0007399~nervous system development,GO:0051726~regulation of cell cycle,	GO:0005829~cytosol,		IPR006671:Cyclin, N-terminal,IPR012388:Cdk5/c-Abl linker protein Cables,IPR013763:Cyclin-like,				Complete proteome,Reference proteome,
D2hgdh	D-2-hydroxyglutarate dehydrogenase(D2hgdh)	Rattus norvegicus		Energy production and conversion,	GO:0010042~response to manganese ion,GO:0010043~response to zinc ion,GO:0019516~lactate oxidation,GO:0022904~respiratory electron transport chain,GO:0032025~response to cobalt ion,GO:0032026~response to magnesium ion,GO:0044267~cellular protein metabolic process,GO:0051592~response to calcium ion,GO:0055114~oxidation-reduction process,	GO:0005739~mitochondrion,	GO:0004458~D-lactate dehydrogenase (cytochrome) activity,GO:0016614~oxidoreductase activity, acting on CH-OH group of donors,GO:0050660~flavin adenine dinucleotide binding,GO:0051990~(R)-2-hydroxyglutarate dehydrogenase activity,GO:0071949~FAD binding,	IPR004113:FAD-linked oxidase, C-terminal,IPR006094:FAD linked oxidase, N-terminal,IPR016164:FAD-linked oxidase-like, C-terminal,IPR016166:FAD-binding, type 2,IPR016167:FAD-binding, type 2, subdomain 1,IPR016169:CO dehydrogenase flavoprotein-like, FAD-binding, subdomain 2,IPR016171:Vanillyl-alcohol oxidase, C-terminal subdomain 2,				Complete proteome,FAD,Flavoprotein,Mitochondrion,Oxidoreductase,Proteomics identification,Reference proteome,Transit peptide,	chain:D-2-hydroxyglutarate dehydrogenase, mitochondrial,domain:FAD-binding PCMH-type,transit peptide:Mitochondrion,
Dbp	D-box binding PAR bZIP transcription factor(Dbp)	Rattus norvegicus			GO:0001889~liver development,GO:0006357~regulation of transcription from RNA polymerase II promoter,GO:0006366~transcription from RNA polymerase II promoter,GO:0007623~circadian rhythm,GO:0045944~positive regulation of transcription from RNA polymerase II promoter,	GO:0005634~nucleus,	GO:0000977~RNA polymerase II regulatory region sequence-specific DNA binding,GO:0001077~transcriptional activator activity, RNA polymerase II core promoter proximal region sequence-specific binding,GO:0003700~transcription factor activity, sequence-specific DNA binding,	IPR004827:Basic-leucine zipper domain,			SM00338:BRLZ,	Activator,Biological rhythms,Complete proteome,DNA-binding,Nucleus,Phosphoprotein,Reference proteome,Transcription,Transcription regulation,	chain:D site-binding protein,compositionally biased region:Poly-Pro,compositionally biased region:Poly-Ser,compositionally biased region:Pro-rich (proline/acidic region (PAR)),DNA-binding region:Basic motif,domain:Leucine-zipper,
Dtd1	D-tyrosyl-tRNA deacylase 1(Dtd1)	Rattus norvegicus			GO:0006399~tRNA metabolic process,GO:0006450~regulation of translational fidelity,GO:0019478~D-amino acid catabolic process,	GO:0005737~cytoplasm,	GO:0002161~aminoacyl-tRNA editing activity,GO:0004812~aminoacyl-tRNA ligase activity,GO:0016788~hydrolase activity, acting on ester bonds,GO:0051500~D-tyrosyl-tRNA(Tyr) deacylase activity,	IPR003732:D-tyrosyl-tRNA(Tyr) deacylase,IPR023509:D-Tyr tRNAtyr deacylase-like domain,				Aminoacyl-tRNA synthetase,Complete proteome,Hydrolase,Ligase,Proteomics identification,Reference proteome,
Dab1	DAB1, reelin adaptor protein(Dab1)	Rattus norvegicus			GO:0001764~neuron migration,GO:0007162~negative regulation of cell adhesion,GO:0007264~small GTPase mediated signal transduction,GO:0007420~brain development,GO:0007494~midgut development,GO:0007628~adult walking behavior,GO:0016358~dendrite development,GO:0021517~ventral spinal cord development,GO:0021589~cerebellum structural organization,GO:0021795~cerebral cortex cell migration,GO:0021799~cer…	GO:0005730~nucleolus,GO:0005815~microtubule organizing center,GO:0005829~cytosol,GO:0005903~brush border,GO:0014069~postsynaptic density,GO:0016020~membrane,GO:0043005~neuron projection,GO:0043025~neuronal cell body,GO:0043231~intracellular membrane-bounded organelle,GO:0045177~apical part of cell,GO:0048471~perinuclear region of cytoplasm,	GO:0043548~phosphatidylinositol 3-kinase binding,	IPR006020:Phosphotyrosine interaction domain,IPR011993:Pleckstrin homology-like domain,			SM00462:PTB,	Complete proteome,Developmental protein,Differentiation,Neurogenesis,Phosphoprotein,Reference proteome,	chain:Disabled homolog 1,domain:PID,modified residue,
Dzip1l	DAZ interacting zinc finger protein 1-like(Dzip1l)	Rattus norvegicus			GO:0042384~cilium assembly,GO:0060271~cilium morphogenesis,	GO:0005737~cytoplasm,GO:0005814~centriole,GO:0036064~ciliary basal body,	GO:0046872~metal ion binding,	IPR007087:Zinc finger, C2H2,				Cell projection,Cilium,Coiled coil,Complete proteome,Cytoplasm,Cytoskeleton,Metal-binding,Phosphoprotein,Reference proteome,Zinc,Zinc-finger,	chain:Zinc finger protein DZIP1L,zinc finger region:C2H2-type,
Dzip3	DAZ interacting zinc finger protein 3(Dzip3)	Rattus norvegicus		Posttranslational modification, protein turnover, chaperones,	GO:0000209~protein polyubiquitination,GO:0042787~protein ubiquitination involved in ubiquitin-dependent protein catabolic process,GO:0043161~proteasome-mediated ubiquitin-dependent protein catabolic process,	GO:0005737~cytoplasm,	GO:0003723~RNA binding,GO:0004842~ubiquitin-protein transferase activity,GO:0019902~phosphatase binding,GO:0031593~polyubiquitin binding,GO:0044822~poly(A) RNA binding,GO:0061630~ubiquitin protein ligase activity,	IPR013083:Zinc finger, RING/FYVE/PHD-type,				Coiled coil,Complete proteome,Reference proteome,
Dcaf11	DDB1 and CUL4 associated factor 11(Dcaf11)	Rattus norvegicus			GO:0016567~protein ubiquitination,	GO:0005654~nucleoplasm,GO:0080008~Cul4-RING E3 ubiquitin ligase complex,		IPR001680:WD40 repeat,IPR015943:WD40/YVTN repeat-like-containing domain,IPR017399:WD repeat protein 23,IPR017986:WD40-repeat-containing domain,IPR020472:G-protein beta WD-40 repeat,		PIRSF038135:WD repeat protein 23 ,	SM00320:WD40,	Complete proteome,Phosphoprotein,Reference proteome,Repeat,Ubl conjugation pathway,WD repeat,	chain:DDB1- and CUL4-associated factor 11,modified residue,repeat:WD 1,repeat:WD 2,repeat:WD 3,repeat:WD 4,repeat:WD 5,repeat:WD 6,repeat:WD 7,
Dcaf5	DDB1 and CUL4 associated factor 5(Dcaf5)	Rattus norvegicus				GO:0005739~mitochondrion,GO:0080008~Cul4-RING E3 ubiquitin ligase complex,		IPR001680:WD40 repeat,IPR015943:WD40/YVTN repeat-like-containing domain,IPR017986:WD40-repeat-containing domain,			SM00320:WD40,	Complete proteome,Proteomics identification,Reference proteome,
Ddx10	DEAD-box helicase 10(Ddx10)	Rattus norvegicus		DNA replication, recombination, and repair / Transcription / Translation, ribosomal structure and biogenesis,	GO:0010501~RNA secondary structure unwinding,		GO:0004004~ATP-dependent RNA helicase activity,GO:0005524~ATP binding,GO:0044822~poly(A) RNA binding,	IPR000629:RNA helicase, ATP-dependent, DEAD-box, conserved site,IPR001650:Helicase, C-terminal,IPR011545:DNA/RNA helicase, DEAD/DEAH box type, N-terminal,IPR014001:Helicase, superfamily 1/2, ATP-binding domain,IPR014014:RNA helicase, DEAD-box type, Q motif,IPR025313:Domain of unknown function DUF4217,IPR027417:P-loop containing nucleoside triphosphate hydrolase,			SM00487:DEXDc,SM00490:HELICc,SM01178:SM01178,	ATP-binding,Coiled coil,Complete proteome,Helicase,Hydrolase,Nucleotide-binding,Proteomics identification,Reference proteome,RNA-binding,
Ddx19b	DEAD-box helicase 19B(Ddx19b)	Rattus norvegicus				GO:0005634~nucleus,GO:0005635~nuclear envelope,GO:0005737~cytoplasm,GO:0016020~membrane,GO:0070062~extracellular exosome,	GO:0003676~nucleic acid binding,GO:0005524~ATP binding,	IPR001650:Helicase, C-terminal,IPR011545:DNA/RNA helicase, DEAD/DEAH box type, N-terminal,IPR014001:Helicase, superfamily 1/2, ATP-binding domain,IPR014014:RNA helicase, DEAD-box type, Q motif,IPR027417:P-loop containing nucleoside triphosphate hydrolase,			SM00487:DEXDc,SM00490:HELICc,	Complete proteome,Proteomics identification,Reference proteome,
Ddx54	DEAD-box helicase 54(Ddx54)	Rattus norvegicus		DNA replication, recombination, and repair / Transcription / Translation, ribosomal structure and biogenesis,	GO:0006396~RNA processing,GO:0010501~RNA secondary structure unwinding,GO:0016070~RNA metabolic process,GO:1903507~negative regulation of nucleic acid-templated transcription,	GO:0005634~nucleus,GO:0005730~nucleolus,GO:0016020~membrane,	GO:0003714~transcription corepressor activity,GO:0004004~ATP-dependent RNA helicase activity,GO:0005102~receptor binding,GO:0005524~ATP binding,GO:0030331~estrogen receptor binding,GO:0044822~poly(A) RNA binding,	IPR000629:RNA helicase, ATP-dependent, DEAD-box, conserved site,IPR001650:Helicase, C-terminal,IPR011545:DNA/RNA helicase, DEAD/DEAH box type, N-terminal,IPR012541:DBP10CT,IPR014001:Helicase, superfamily 1/2, ATP-binding domain,IPR014014:RNA helicase, DEAD-box type, Q motif,IPR027417:P-loop containing nucleoside triphosphate hydrolase,			SM00487:DEXDc,SM00490:HELICc,SM01123:SM01123,	Coiled coil,Complete proteome,Proteomics identification,Reference proteome,
Deaf1	DEAF1 transcription factor(Deaf1)	Rattus norvegicus			GO:0001662~behavioral fear response,GO:0001843~neural tube closure,GO:0006351~transcription, DNA-templated,GO:0006357~regulation of transcription from RNA polymerase II promoter,GO:0006366~transcription from RNA polymerase II promoter,GO:0008542~visual learning,GO:0033599~regulation of mammary gland epithelial cell proliferation,GO:0045892~negative regulation of transcription, DNA-templated,GO:00…	GO:0005576~extracellular region,GO:0005634~nucleus,GO:0005654~nucleoplasm,GO:0005667~transcription factor complex,GO:0005730~nucleolus,GO:0005737~cytoplasm,	GO:0003677~DNA binding,GO:0003700~transcription factor activity, sequence-specific DNA binding,GO:0046872~metal ion binding,	IPR000770:SAND domain,IPR002893:Zinc finger, MYND-type,IPR010919:SAND domain-like,IPR024119:Transcription factor DEAF-1,			SM00258:SAND,	Alternative splicing,Complete proteome,Developmental protein,DNA-binding,Metal-binding,Neurogenesis,Nucleus,Phosphoprotein,Reference proteome,Secreted,Transcription,Transcription regulation,Zinc,Zinc-finger,	chain:Deformed epidermal autoregulatory factor 1 homolog,compositionally biased region:Ala-rich,compositionally biased region:Pro-rich,domain:SAND,modified residue,sequence conflict,short sequence motif:Nuclear localization signal,splice variant,zinc finger region:MYND-type,
Dhx36	DEAH-box helicase 36(Dhx36)	Rattus norvegicus			GO:0001503~ossification,GO:0006396~RNA processing,GO:0009615~response to virus,GO:0010501~RNA secondary structure unwinding,GO:0032206~positive regulation of telomere maintenance,GO:0043330~response to exogenous dsRNA,GO:0045944~positive regulation of transcription from RNA polymerase II promoter,	GO:0005634~nucleus,GO:0005737~cytoplasm,GO:0070062~extracellular exosome,	GO:0001047~core promoter binding,GO:0002151~G-quadruplex RNA binding,GO:0003725~double-stranded RNA binding,GO:0004004~ATP-dependent RNA helicase activity,GO:0005524~ATP binding,GO:0008094~DNA-dependent ATPase activity,GO:0042826~histone deacetylase binding,GO:0044212~transcription regulatory region DNA binding,GO:0044822~poly(A) RNA binding,GO:0051880~G-quadruplex DNA binding,	IPR001650:Helicase, C-terminal,IPR002464:DNA/RNA helicase, ATP-dependent, DEAH-box type, conserved site,IPR007502:Helicase-associated domain,IPR011545:DNA/RNA helicase, DEAD/DEAH box type, N-terminal,IPR011709:Domain of unknown function DUF1605,IPR014001:Helicase, superfamily 1/2, ATP-binding domain,IPR027417:P-loop containing nucleoside triphosphate hydrolase,	rno03018:RNA degradation,		SM00487:DEXDc,SM00490:HELICc,SM00847:SM00847,	ATP-binding,Complete proteome,Hydrolase,Nucleotide-binding,Proteomics identification,Reference proteome,
Dqx1	DEAQ box RNA-dependent ATPase 1(Dqx1)	Rattus norvegicus		DNA replication, recombination, and repair,	GO:0000398~mRNA splicing, via spliceosome,	GO:0005681~spliceosomal complex,GO:0005737~cytoplasm,	GO:0004004~ATP-dependent RNA helicase activity,GO:0005524~ATP binding,GO:0044822~poly(A) RNA binding,	IPR001650:Helicase, C-terminal,IPR007502:Helicase-associated domain,IPR011709:Domain of unknown function DUF1605,IPR014001:Helicase, superfamily 1/2, ATP-binding domain,IPR027417:P-loop containing nucleoside triphosphate hydrolase,			SM00487:DEXDc,SM00847:SM00847,	ATP-binding,Complete proteome,Hydrolase,Nucleotide-binding,Reference proteome,
Dek	DEK proto-oncogene(Dek)	Rattus norvegicus			GO:0006338~chromatin remodeling,GO:0006357~regulation of transcription from RNA polymerase II promoter,GO:0016569~covalent chromatin modification,GO:2000779~regulation of double-strand break repair,GO:2001032~regulation of double-strand break repair via nonhomologous end joining,	GO:0005634~nucleus,GO:0043292~contractile fiber,	GO:0003677~DNA binding,GO:0003682~chromatin binding,GO:0042393~histone binding,GO:0044822~poly(A) RNA binding,	IPR003034:SAP domain,IPR009057:Homeodomain-like,IPR014876:DEK, C-terminal,			SM00513:SAP,	Chromatin regulator,Complete proteome,DNA-binding,Nucleus,Phosphoprotein,Reference proteome,	chain:Protein DEK,compositionally biased region:Asp/Glu-rich (acidic),compositionally biased region:Asp/Glu-rich (highly acidic),domain:SAP,modified residue,short sequence motif:Nuclear localization signal,
Dennd1b	DENN domain containing 1B(Dennd1b)	Rattus norvegicus			GO:0032456~endocytic recycling,GO:0035745~T-helper 2 cell cytokine production,GO:0043547~positive regulation of GTPase activity,GO:0050776~regulation of immune response,GO:0050852~T cell receptor signaling pathway,		GO:0017112~Rab guanyl-nucleotide exchange factor activity,GO:0017137~Rab GTPase binding,	IPR001194:DENN domain,IPR005112:dDENN domain,IPR005113:uDENN domain,			SM00799:DENN,SM00800:uDENN,SM00801:dDENN,	Complete proteome,Proteomics identification,Reference proteome,
Dennd2c	DENN domain containing 2C(Dennd2c)	Rattus norvegicus			GO:0043547~positive regulation of GTPase activity,		GO:0017112~Rab guanyl-nucleotide exchange factor activity,	IPR001194:DENN domain,IPR005112:dDENN domain,IPR005113:uDENN domain,			SM00799:DENN,SM00800:uDENN,SM00801:dDENN,	Complete proteome,Reference proteome,
Dennd3	DENN domain containing 3(Dennd3)	Rattus norvegicus			GO:0008333~endosome to lysosome transport,GO:0043547~positive regulation of GTPase activity,GO:0044257~cellular protein catabolic process,	GO:0005622~intracellular,	GO:0017112~Rab guanyl-nucleotide exchange factor activity,	IPR001194:DENN domain,IPR001680:WD40 repeat,IPR005112:dDENN domain,IPR005113:uDENN domain,IPR015943:WD40/YVTN repeat-like-containing domain,IPR017986:WD40-repeat-containing domain,IPR019775:WD40 repeat, conserved site,			SM00320:WD40,SM00799:DENN,SM00801:dDENN,	Complete proteome,Reference proteome,
Dennd4a	DENN domain containing 4A(Dennd4a)	Rattus norvegicus			GO:0043547~positive regulation of GTPase activity,		GO:0017112~Rab guanyl-nucleotide exchange factor activity,	IPR001194:DENN domain,IPR002885:Pentatricopeptide repeat,IPR005112:dDENN domain,IPR005113:uDENN domain,IPR023341:MABP domain,			SM00799:DENN,SM00800:uDENN,SM00801:dDENN,	Complete proteome,Proteomics identification,Reference proteome,
Depdc1b	DEP domain containing 1B(Depdc1b)	Rattus norvegicus			GO:0016477~cell migration,GO:0030177~positive regulation of Wnt signaling pathway,GO:0035556~intracellular signal transduction,	GO:0005622~intracellular,		IPR000198:Rho GTPase-activating protein domain,IPR000591:DEP domain,IPR008936:Rho GTPase activation protein,IPR011991:Winged helix-turn-helix DNA-binding domain,			SM00049:DEP,	Complete proteome,Reference proteome,
Depdc5	DEP domain containing 5(Depdc5)	Rattus norvegicus			GO:0010506~regulation of autophagy,GO:0032007~negative regulation of TOR signaling,GO:0034198~cellular response to amino acid starvation,GO:0035556~intracellular signal transduction,GO:0043547~positive regulation of GTPase activity,GO:1904262~negative regulation of TORC1 signaling,	GO:0005764~lysosome,GO:0005765~lysosomal membrane,GO:0005829~cytosol,GO:0048471~perinuclear region of cytoplasm,GO:1990130~Iml1 complex,	GO:0005096~GTPase activator activity,GO:0032403~protein complex binding,	IPR000591:DEP domain,IPR011991:Winged helix-turn-helix DNA-binding domain,IPR027244:Vacuolar membrane-associated protein Iml1,			SM00049:DEP,	Complete proteome,Proteomics identification,Reference proteome,
Deptor	DEP domain containing MTOR-interacting protein(Deptor)	Rattus norvegicus			GO:0006469~negative regulation of protein kinase activity,GO:0032007~negative regulation of TOR signaling,GO:0035556~intracellular signal transduction,GO:0045792~negative regulation of cell size,GO:2001236~regulation of extrinsic apoptotic signaling pathway,	GO:0005622~intracellular,		IPR000591:DEP domain,IPR001478:PDZ domain,IPR011991:Winged helix-turn-helix DNA-binding domain,			SM00049:DEP,SM00228:PDZ,	Complete proteome,Proteomics identification,Reference proteome,
Ddx21	DExD-box helicase 21(Ddx21)	Rattus norvegicus			GO:0001649~osteoblast differentiation,GO:0006364~rRNA processing,GO:0006366~transcription from RNA polymerase II promoter,GO:0009615~response to virus,GO:0010501~RNA secondary structure unwinding,GO:0043330~response to exogenous dsRNA,	GO:0005634~nucleus,GO:0005654~nucleoplasm,GO:0005730~nucleolus,GO:0016020~membrane,	GO:0003725~double-stranded RNA binding,GO:0004004~ATP-dependent RNA helicase activity,GO:0005524~ATP binding,GO:0019843~rRNA binding,GO:0030515~snoRNA binding,GO:0044822~poly(A) RNA binding,GO:0097322~7SK snRNA binding,	IPR001650:Helicase, C-terminal,IPR011545:DNA/RNA helicase, DEAD/DEAH box type, N-terminal,IPR012562:GUCT,IPR012677:Nucleotide-binding, alpha-beta plait,IPR014001:Helicase, superfamily 1/2, ATP-binding domain,IPR014014:RNA helicase, DEAD-box type, Q motif,IPR027417:P-loop containing nucleoside triphosphate hydrolase,			SM00487:DEXDc,SM00490:HELICc,	Acetylation,ATP-binding,Complete proteome,Helicase,Hydrolase,Isopeptide bond,Nucleotide-binding,Nucleus,Phosphoprotein,Reference proteome,Repeat,RNA-binding,rRNA processing,Transcription,Ubl conjugation,	chain:Nucleolar RNA helicase 2,domain:Helicase ATP-binding,domain:Helicase C-terminal,modified residue,nucleotide phosphate-binding region:ATP,region of interest:3 X 5 AA repeats,repeat:1,repeat:2,repeat:3,short sequence motif:DEVD box,short sequence motif:Q motif,
Dixdc1	DIX domain containing 1(Dixdc1)	Rattus norvegicus			GO:0007049~cell cycle,GO:0021695~cerebellar cortex development,GO:0021795~cerebral cortex cell migration,GO:0021799~cerebral cortex radially oriented cell migration,GO:0021846~cell proliferation in forebrain,GO:0021869~forebrain ventricular zone progenitor cell division,GO:0030177~positive regulation of Wnt signaling pathway,GO:0032956~regulation of actin cytoskeleton organization,GO:0045665~nega…	GO:0005737~cytoplasm,GO:0005829~cytosol,GO:0005925~focal adhesion,GO:0043025~neuronal cell body,GO:0043234~protein complex,GO:0043679~axon terminus,	GO:0003779~actin binding,GO:0019904~protein domain specific binding,GO:0031435~mitogen-activated protein kinase kinase kinase binding,GO:0043015~gamma-tubulin binding,	IPR001158:DIX domain,IPR001715:Calponin homology domain,IPR015506:Dishevelled-related protein,			SM00021:DAX,SM00033:CH,	Actin-binding,Cell junction,Coiled coil,Complete proteome,Cytoplasm,Developmental protein,Phosphoprotein,Reference proteome,Ubl conjugation,Wnt signaling pathway,	chain:Dixin,domain:CH,domain:DIX,modified residue,region of interest:Actin-binding,
Dlc1	DLC1 Rho GTPase activating protein(Dlc1)	Rattus norvegicus			GO:0001843~neural tube closure,GO:0003007~heart morphogenesis,GO:0006915~apoptotic process,GO:0006919~activation of cysteine-type endopeptidase activity involved in apoptotic process,GO:0007010~cytoskeleton organization,GO:0007165~signal transduction,GO:0007202~activation of phospholipase C activity,GO:0008285~negative regulation of cell proliferation,GO:0008360~regulation of cell shape,GO:002157…	GO:0001725~stress fiber,GO:0005634~nucleus,GO:0005737~cytoplasm,GO:0005829~cytosol,GO:0005884~actin filament,GO:0005901~caveola,GO:0005925~focal adhesion,GO:0030864~cortical actin cytoskeleton,GO:0032587~ruffle membrane,GO:0045121~membrane raft,	GO:0005096~GTPase activator activity,GO:0008289~lipid binding,GO:0017166~vinculin binding,GO:0042169~SH2 domain binding,GO:0043274~phospholipase binding,	IPR000198:Rho GTPase-activating protein domain,IPR001660:Sterile alpha motif domain,IPR002913:START domain,IPR008936:Rho GTPase activation protein,IPR013761:Sterile alpha motif/pointed domain,IPR023393:START-like domain,			SM00234:START,SM00324:RhoGAP,	Cell junction,Complete proteome,Cytoplasm,GTPase activation,Membrane,Phosphoprotein,Proteomics identification,Reference proteome,Tumor suppressor,	chain:Rho GTPase-activating protein 7,compositionally biased region:Poly-Ser,domain:Rho-GAP,domain:SAM,domain:START,modified residue,mutagenesis site,
Dlgap1	DLG associated protein 1(Dlgap1)	Rattus norvegicus			GO:0007268~chemical synaptic transmission,GO:0035418~protein localization to synapse,GO:0061136~regulation of proteasomal protein catabolic process,GO:0070842~aggresome assembly,	GO:0014069~postsynaptic density,GO:0030054~cell junction,GO:0045202~synapse,GO:0045211~postsynaptic membrane,	GO:0005515~protein binding,GO:0019904~protein domain specific binding,GO:0032403~protein complex binding,	IPR005026:Guanylate-kinase-associated protein,	rno04724:Glutamatergic synapse,			3D-structure,Alternative splicing,Cell junction,Cell membrane,Coiled coil,Complete proteome,Membrane,Phosphoprotein,Postsynaptic cell membrane,Reference proteome,Synapse,	chain:Disks large-associated protein 1,modified residue,mutagenesis site,region of interest:Interaction with DYL2,sequence conflict,short sequence motif:PDZ-binding,splice variant,
Dffa	DNA fragmentation factor subunit alpha(Dffa)	Rattus norvegicus			GO:0006915~apoptotic process,GO:0043065~positive regulation of apoptotic process,GO:0070242~thymocyte apoptotic process,GO:1900118~negative regulation of execution phase of apoptosis,GO:1902511~negative regulation of apoptotic DNA fragmentation,	GO:0000790~nuclear chromatin,GO:0005634~nucleus,GO:0005737~cytoplasm,GO:0005811~lipid particle,GO:0005829~cytosol,		IPR003508:Caspase-activated nuclease CIDE-N,IPR015121:DNA fragmentation factor 45kDa, middle domain,IPR017299:DNA fragmentation factor, alpha subunit,IPR027296:DNA fragmentation factor 45kDa C-terminal domain,	rno04210:Apoptosis,	PIRSF037865:DNA fragmentation factor, alpha subunit,	SM00266:CAD,	Coiled coil,Complete proteome,Proteomics identification,Reference proteome,
Lig3	DNA ligase 3(Lig3)	Rattus norvegicus			GO:0006260~DNA replication,GO:0006266~DNA ligation,GO:0006273~lagging strand elongation,GO:0006288~base-excision repair, DNA ligation,GO:0006302~double-strand break repair,GO:0006303~double-strand break repair via nonhomologous end joining,GO:0006310~DNA recombination,GO:0007005~mitochondrion organization,GO:0033151~V(D)J recombination,GO:0043504~mitochondrial DNA repair,GO:0045910~negative regul…	GO:0000794~condensed nuclear chromosome,GO:0000795~synaptonemal complex,GO:0005634~nucleus,GO:0005739~mitochondrion,GO:0070421~DNA ligase III-XRCC1 complex,	GO:0003677~DNA binding,GO:0003909~DNA ligase activity,GO:0003910~DNA ligase (ATP) activity,GO:0005524~ATP binding,GO:0008270~zinc ion binding,	IPR000977:DNA ligase, ATP-dependent,IPR001357:BRCT domain,IPR001510:Zinc finger, PARP-type,IPR012308:DNA ligase, ATP-dependent, N-terminal,IPR012309:DNA ligase, ATP-dependent, C-terminal,IPR012310:DNA ligase, ATP-dependent, central,IPR012340:Nucleic acid-binding, OB-fold,IPR016059:DNA ligase, ATP-dependent, conserved site,	rno03410:Base excision repair,		SM00292:BRCT,SM01336:SM01336,	ATP-binding,Complete proteome,DNA damage,DNA recombination,DNA repair,DNA replication,Ligase,Nucleotide-binding,Proteomics identification,Reference proteome,
Dntt	DNA nucleotidylexotransferase(Dntt)	Rattus norvegicus			GO:0006259~DNA metabolic process,GO:0033198~response to ATP,GO:0071897~DNA biosynthetic process,	GO:0000790~nuclear chromatin,GO:0000791~euchromatin,GO:0005634~nucleus,GO:0005654~nucleoplasm,GO:0005737~cytoplasm,GO:0016363~nuclear matrix,	GO:0003677~DNA binding,GO:0003887~DNA-directed DNA polymerase activity,GO:0003912~DNA nucleotidylexotransferase activity,GO:0046872~metal ion binding,	IPR001357:BRCT domain,IPR001726:DNA nucleotidylexotransferase (TdT) / DNA-directed DNA/RNA polymerase mu,IPR002054:DNA-directed DNA polymerase X,IPR010996:DNA polymerase beta-like, N-terminal domain,IPR018944:DNA polymerase lambda, fingers domain,IPR019843:DNA polymerase family X, binding site,IPR022312:DNA polymerase family X,IPR027292:DNA nucleotidylexotransferase (TdT),IPR027421:DNA polymerase…	rno03450:Non-homologous end-joining,rno04640:Hematopoietic cell lineage,	PIRSF000817:DNA nucleotidyltransferase,PIRSF501175:DNA nucleotidylexotransferase [Parent=PIRSF000817],	SM00292:BRCT,SM00483:POLXc,	Complete proteome,Magnesium,Metal-binding,Reference proteome,Transferase,
Pola1	DNA polymerase alpha 1, catalytic subunit(Pola1)	Rattus norvegicus			GO:0000731~DNA synthesis involved in DNA repair,GO:0006260~DNA replication,GO:0006269~DNA replication, synthesis of RNA primer,GO:0006270~DNA replication initiation,GO:0006271~DNA strand elongation involved in DNA replication,GO:0006272~leading strand elongation,GO:0006273~lagging strand elongation,GO:0006281~DNA repair,GO:0006303~double-strand break repair via nonhomologous end joining,GO:000828…	GO:0000785~chromatin,GO:0005634~nucleus,GO:0005635~nuclear envelope,GO:0005654~nucleoplasm,GO:0005658~alpha DNA polymerase:primase complex,GO:0005730~nucleolus,GO:0005737~cytoplasm,GO:0016363~nuclear matrix,	GO:0000166~nucleotide binding,GO:0001882~nucleoside binding,GO:0003677~DNA binding,GO:0003682~chromatin binding,GO:0003690~double-stranded DNA binding,GO:0003887~DNA-directed DNA polymerase activity,GO:0003896~DNA primase activity,GO:0008408~3'-5' exonuclease activity,GO:0017076~purine nucleotide binding,GO:0019103~pyrimidine nucleotide binding,GO:0019901~protein kinase binding,GO:0046872~metal i…	IPR006133:DNA-directed DNA polymerase, family B, exonuclease domain,IPR006134:DNA-directed DNA polymerase, family B, multifunctional domain,IPR006172:DNA-directed DNA polymerase, family B,IPR012337:Ribonuclease H-like domain,IPR015088:Zinc finger, DNA-directed DNA polymerase, family B, alpha,IPR017964:DNA-directed DNA polymerase, family B, conserved site,IPR023211:DNA polymerase, palm domain,IPR0…	rno00230:Purine metabolism,rno00240:Pyrimidine metabolism,rno01100:Metabolic pathways,rno03030:DNA replication,		SM00486:POLBc,	4Fe-4S,Acetylation,Complete proteome,DNA replication,DNA-binding,DNA-directed DNA polymerase,Iron,Iron-sulfur,Metal-binding,Nucleotidyltransferase,Nucleus,Phosphoprotein,Reference proteome,Transferase,Zinc,Zinc-finger,
Pold4	DNA polymerase delta 4, accessory subunit(Pold4)	Rattus norvegicus			GO:0000731~DNA synthesis involved in DNA repair,GO:0001938~positive regulation of endothelial cell proliferation,GO:0006261~DNA-dependent DNA replication,	GO:0005634~nucleus,GO:0043625~delta DNA polymerase complex,	GO:0003887~DNA-directed DNA polymerase activity,	IPR007218:DNA polymerase delta, subunit 4,	rno00230:Purine metabolism,rno00240:Pyrimidine metabolism,rno01100:Metabolic pathways,rno03030:DNA replication,rno03410:Base excision repair,rno03420:Nucleotide excision repair,rno03430:Mismatch repair,rno03440:Homologous recombination,rno05166:HTLV-I infection,			Complete proteome,Reference proteome,
Polh	DNA polymerase eta(Polh)	Rattus norvegicus			GO:0000731~DNA synthesis involved in DNA repair,GO:0006290~pyrimidine dimer repair,GO:0006301~postreplication repair,GO:0010225~response to UV-C,GO:0071494~cellular response to UV-C,	GO:0005654~nucleoplasm,GO:0005737~cytoplasm,	GO:0003684~damaged DNA binding,GO:0003887~DNA-directed DNA polymerase activity,	IPR001126:DNA-repair protein, UmuC-like,IPR017061:DNA polymerase eta,IPR017961:DNA polymerase, Y-family, little finger domain,	rno03460:Fanconi anemia pathway,	PIRSF036603:DNA polymerase eta,		Complete proteome,Reference proteome,
Polk	DNA polymerase kappa(Polk)	Rattus norvegicus			GO:0006281~DNA repair,GO:0006297~nucleotide-excision repair, DNA gap filling,GO:0071897~DNA biosynthetic process,	GO:0005634~nucleus,GO:0005654~nucleoplasm,GO:0043231~intracellular membrane-bounded organelle,	GO:0003677~DNA binding,GO:0003684~damaged DNA binding,GO:0003887~DNA-directed DNA polymerase activity,	IPR001126:DNA-repair protein, UmuC-like,IPR006642:Zinc finger, Rad18-type putative,IPR017061:DNA polymerase eta,IPR017961:DNA polymerase, Y-family, little finger domain,IPR022880:DNA polymerase IV,	rno03460:Fanconi anemia pathway,	PIRSF036603:DNA polymerase eta,	SM00734:ZnF_Rad18,	Complete proteome,Reference proteome,
Poll	DNA polymerase lambda(Poll)	Rattus norvegicus			GO:0006260~DNA replication,GO:0006289~nucleotide-excision repair,GO:0071897~DNA biosynthetic process,	GO:0005634~nucleus,	GO:0003677~DNA binding,GO:0003887~DNA-directed DNA polymerase activity,GO:0016829~lyase activity,GO:0046872~metal ion binding,	IPR001357:BRCT domain,IPR002008:DNA polymerase, family X, beta-like,IPR002054:DNA-directed DNA polymerase X,IPR010996:DNA polymerase beta-like, N-terminal domain,IPR018944:DNA polymerase lambda, fingers domain,IPR019843:DNA polymerase family X, binding site,IPR022312:DNA polymerase family X,IPR027421:DNA polymerase family X lyase domain,	rno03410:Base excision repair,rno03450:Non-homologous end-joining,		SM00483:POLXc,	Complete proteome,DNA damage,DNA repair,DNA replication,DNA synthesis,DNA-binding,DNA-directed DNA polymerase,Lyase,Manganese,Metal-binding,Nucleotidyltransferase,Nucleus,Reference proteome,Transferase,	active site:Schiff-base intermediate with DNA,chain:DNA polymerase lambda,domain:BRCT,metal ion-binding site:Manganese,modified residue,region of interest:DNA binding,region of interest:Involved in primer binding,
Poln	DNA polymerase nu(Poln)	Rattus norvegicus			GO:0000724~double-strand break repair via homologous recombination,GO:0006261~DNA-dependent DNA replication,GO:0006281~DNA repair,GO:0019985~translesion synthesis,GO:0036297~interstrand cross-link repair,GO:0071897~DNA biosynthetic process,GO:0090305~nucleic acid phosphodiester bond hydrolysis,	GO:0005634~nucleus,GO:0005654~nucleoplasm,GO:0005730~nucleolus,GO:0005737~cytoplasm,	GO:0003677~DNA binding,GO:0003887~DNA-directed DNA polymerase activity,GO:0008409~5'-3' exonuclease activity,GO:0030332~cyclin binding,	IPR001098:DNA-directed DNA polymerase, family A, palm domain,IPR002298:DNA polymerase A,IPR012337:Ribonuclease H-like domain,	rno03460:Fanconi anemia pathway,		SM00482:POLAc,	Complete proteome,Reference proteome,
Polq	DNA polymerase theta(Polq)	Rattus norvegicus		DNA replication, recombination, and repair,General function prediction only,	GO:0006261~DNA-dependent DNA replication,GO:0006281~DNA repair,GO:0006284~base-excision repair,GO:0006302~double-strand break repair,GO:0006974~cellular response to DNA damage stimulus,GO:0016446~somatic hypermutation of immunoglobulin genes,GO:0051260~protein homooligomerization,GO:0071897~DNA biosynthetic process,GO:0097681~double-strand break repair via alternative nonhomologous end joining,GO…		GO:0003677~DNA binding,GO:0003682~chromatin binding,GO:0003887~DNA-directed DNA polymerase activity,GO:0005524~ATP binding,GO:0043142~single-stranded DNA-dependent ATPase activity,GO:0051575~5'-deoxyribose-5-phosphate lyase activity,	IPR001098:DNA-directed DNA polymerase, family A, palm domain,IPR001650:Helicase, C-terminal,IPR002298:DNA polymerase A,IPR011545:DNA/RNA helicase, DEAD/DEAH box type, N-terminal,IPR012337:Ribonuclease H-like domain,IPR014001:Helicase, superfamily 1/2, ATP-binding domain,IPR019760:DNA-directed DNA polymerase, family A, conserved site,IPR027417:P-loop containing nucleoside triphosphate hydrolase,			SM00482:POLAc,SM00487:DEXDc,SM00490:HELICc,	Complete proteome,Reference proteome,
Ddi1	DNA-damage inducible 1 homolog 1(Ddi1)	Rattus norvegicus			GO:0006508~proteolysis,		GO:0004190~aspartic-type endopeptidase activity,	IPR000626:Ubiquitin,IPR019103:Aspartic peptidase, DDI1-type,IPR021109:Aspartic peptidase,				Complete proteome,Reference proteome,	chain:Protein DDI1 homolog 1,domain:Ubiquitin-like,
Ddi2	DNA-damage inducible protein 2(Ddi2)	Rattus norvegicus			GO:0006508~proteolysis,	GO:0005654~nucleoplasm,GO:0005737~cytoplasm,	GO:0004190~aspartic-type endopeptidase activity,	IPR000626:Ubiquitin,IPR015940:Ubiquitin-associated/translation elongation factor EF1B, N-terminal, eukaryote,IPR019103:Aspartic peptidase, DDI1-type,IPR021109:Aspartic peptidase,			SM00165:UBA,	Complete proteome,Proteomics identification,Reference proteome,
Dram1	DNA-damage regulated autophagy modulator 1(Dram1)	Rattus norvegicus			GO:0010506~regulation of autophagy,	GO:0005737~cytoplasm,GO:0005764~lysosome,GO:0016021~integral component of membrane,		IPR019402:Frag1/DRAM/Sfk1,				Complete proteome,Membrane,Reference proteome,Transmembrane,Transmembrane helix,
Ddit4	DNA-damage-inducible transcript 4(Ddit4)	Rattus norvegicus			GO:0001666~response to hypoxia,GO:0001764~neuron migration,GO:0006915~apoptotic process,GO:0007420~brain development,GO:0008283~cell proliferation,GO:0010801~negative regulation of peptidyl-threonine phosphorylation,GO:0030182~neuron differentiation,GO:0032007~negative regulation of TOR signaling,GO:0033137~negative regulation of peptidyl-serine phosphorylation,GO:0042771~intrinsic apoptotic sign…	GO:0005622~intracellular,GO:0005737~cytoplasm,GO:0005739~mitochondrion,GO:0005829~cytosol,	GO:0071889~14-3-3 protein binding,	IPR012918:RTP801-like,	rno04150:mTOR signaling pathway,rno04151:PI3K-Akt signaling pathway,rno05206:MicroRNAs in cancer,			Antiviral defense,Apoptosis,Complete proteome,Cytoplasm,Mitochondrion,Phosphoprotein,Reference proteome,Ubl conjugation,	chain:DNA-damage-inducible transcript 4 protein,
Dnlz	DNL-type zinc finger(Dnlz)	Rattus norvegicus			GO:0006457~protein folding,GO:0030150~protein import into mitochondrial matrix,GO:0050821~protein stabilization,	GO:0005739~mitochondrion,	GO:0008270~zinc ion binding,GO:0051087~chaperone binding,	IPR007853:Zinc finger, DNL-type,IPR024158:Mitochondrial import protein TIM15,				Complete proteome,Proteomics identification,Reference proteome,
Dtwd2	DTW domain containing 2(Dtwd2)	Rattus norvegicus			GO:1903955~positive regulation of protein targeting to mitochondrion,			IPR005636:DTW,			SM01144:SM01144,	Complete proteome,Reference proteome,
Dmxl2	Dmx-like 2(Dmxl2)	Rattus norvegicus			GO:0007035~vacuolar acidification,GO:0070072~vacuolar proton-transporting V-type ATPase complex assembly,	GO:0005615~extracellular space,GO:0008021~synaptic vesicle,GO:0043291~RAVE complex,	GO:0017137~Rab GTPase binding,	IPR001680:WD40 repeat,IPR015943:WD40/YVTN repeat-like-containing domain,IPR017986:WD40-repeat-containing domain,IPR022033:RAVE complex protein Rav1 C-terminal,			SM00320:WD40,	Coiled coil,Complete proteome,Proteomics identification,Reference proteome,
Dnaja2	DnaJ heat shock protein family (Hsp40) member A2(Dnaja2)	Rattus norvegicus		Posttranslational modification, protein turnover, chaperones,	GO:0006457~protein folding,GO:0009408~response to heat,GO:0018885~carbon tetrachloride metabolic process,GO:0042026~protein refolding,	GO:0005634~nucleus,GO:0005829~cytosol,GO:0016020~membrane,GO:0070062~extracellular exosome,	GO:0001948~glycoprotein binding,GO:0005524~ATP binding,GO:0031072~heat shock protein binding,GO:0046872~metal ion binding,GO:0051082~unfolded protein binding,GO:0051087~chaperone binding,	IPR001305:Heat shock protein DnaJ, cysteine-rich domain,IPR001623:DnaJ domain,IPR002939:Chaperone DnaJ, C-terminal,IPR008971:HSP40/DnaJ peptide-binding,IPR012724:Chaperone DnaJ,IPR018253:DnaJ domain, conserved site,	rno04141:Protein processing in endoplasmic reticulum,		SM00271:DnaJ,	Acetylation,Chaperone,Complete proteome,Lipoprotein,Membrane,Metal-binding,Methylation,Phosphoprotein,Prenylation,Proteomics identification,Reference proteome,Repeat,Zinc,Zinc-finger,
Dnajb1	DnaJ heat shock protein family (Hsp40) member B1(Dnajb1)	Rattus norvegicus		Posttranslational modification, protein turnover, chaperones,	GO:0006457~protein folding,GO:0032781~positive regulation of ATPase activity,GO:0051085~chaperone mediated protein folding requiring cofactor,GO:0070389~chaperone cofactor-dependent protein refolding,GO:0090084~negative regulation of inclusion body assembly,GO:0098609~cell-cell adhesion,	GO:0005634~nucleus,GO:0005829~cytosol,GO:0005913~cell-cell adherens junction,GO:0070062~extracellular exosome,	GO:0001671~ATPase activator activity,GO:0030544~Hsp70 protein binding,GO:0051082~unfolded protein binding,GO:0051087~chaperone binding,GO:0051117~ATPase binding,GO:0098641~cadherin binding involved in cell-cell adhesion,	IPR001623:DnaJ domain,IPR002939:Chaperone DnaJ, C-terminal,IPR008971:HSP40/DnaJ peptide-binding,IPR018253:DnaJ domain, conserved site,	rno04141:Protein processing in endoplasmic reticulum,rno05164:Influenza A,		SM00271:DnaJ,	Complete proteome,Proteomics identification,Reference proteome,
Dnajb12	DnaJ heat shock protein family (Hsp40) member B12(Dnajb12)	Rattus norvegicus		Posttranslational modification, protein turnover, chaperones,		GO:0016020~membrane,GO:0016021~integral component of membrane,		IPR001623:DnaJ domain,IPR015399:Domain of unknown function DUF1977, DnaJ-like,IPR018253:DnaJ domain, conserved site,	rno04141:Protein processing in endoplasmic reticulum,		SM00271:DnaJ,	Complete proteome,Membrane,Proteomics identification,Reference proteome,Transmembrane,Transmembrane helix,
Dnajb14	DnaJ heat shock protein family (Hsp40) member B14(Dnajb14)	Rattus norvegicus				GO:0016020~membrane,		IPR001623:DnaJ domain,IPR015399:Domain of unknown function DUF1977, DnaJ-like,IPR018253:DnaJ domain, conserved site,			SM00271:DnaJ,	Complete proteome,Reference proteome,
Dnajb5	DnaJ heat shock protein family (Hsp40) member B5(Dnajb5)	Rattus norvegicus			GO:0000122~negative regulation of transcription from RNA polymerase II promoter,GO:0006457~protein folding,GO:0006986~response to unfolded protein,	GO:0005634~nucleus,GO:0005829~cytosol,	GO:0051082~unfolded protein binding,GO:0051087~chaperone binding,	IPR001623:DnaJ domain,IPR002939:Chaperone DnaJ, C-terminal,IPR008971:HSP40/DnaJ peptide-binding,IPR018253:DnaJ domain, conserved site,			SM00271:DnaJ,	Complete proteome,Reference proteome,
Dnajb6	DnaJ heat shock protein family (Hsp40) member B6(Dnajb6)	Rattus norvegicus			GO:0006457~protein folding,GO:0030036~actin cytoskeleton organization,GO:0030198~extracellular matrix organization,GO:0032781~positive regulation of ATPase activity,GO:0032880~regulation of protein localization,GO:0034504~protein localization to nucleus,GO:0043154~negative regulation of cysteine-type endopeptidase activity involved in apoptotic process,GO:0045109~intermediate filament organizatio…	GO:0005634~nucleus,GO:0005654~nucleoplasm,GO:0005737~cytoplasm,GO:0005829~cytosol,GO:0016020~membrane,GO:0030018~Z disc,GO:0048471~perinuclear region of cytoplasm,	GO:0001671~ATPase activator activity,GO:0003677~DNA binding,GO:0031072~heat shock protein binding,GO:0051082~unfolded protein binding,GO:0051087~chaperone binding,	IPR001623:DnaJ domain,IPR018253:DnaJ domain, conserved site,			SM00271:DnaJ,	Chaperone,Complete proteome,Cytoplasm,Direct protein sequencing,Methylation,Nucleus,Reference proteome,	chain:DnaJ homolog subfamily B member 6,compositionally biased region:Phe-rich,compositionally biased region:Poly-Gly,compositionally biased region:Poly-Lys,compositionally biased region:Pro-rich,domain:J,region of interest:Interaction with HSP70,region of interest:Interaction with KRT18,
Dnajb9	DnaJ heat shock protein family (Hsp40) member B9(Dnajb9)	Rattus norvegicus		Posttranslational modification, protein turnover, chaperones,	GO:0030433~ER-associated ubiquitin-dependent protein catabolic process,	GO:0005730~nucleolus,GO:0005737~cytoplasm,GO:0005783~endoplasmic reticulum,GO:0005788~endoplasmic reticulum lumen,GO:0070062~extracellular exosome,	GO:0051787~misfolded protein binding,	IPR001623:DnaJ domain,IPR018253:DnaJ domain, conserved site,			SM00271:DnaJ,	Chaperone,Complete proteome,Endoplasmic reticulum,Phosphoprotein,Reference proteome,Signal,	chain:DnaJ homolog subfamily B member 9,domain:J,
Dnajc16	DnaJ heat shock protein family (Hsp40) member C16(Dnajc16)	Rattus norvegicus			GO:0045454~cell redox homeostasis,	GO:0005623~cell,GO:0016021~integral component of membrane,		IPR001623:DnaJ domain,IPR012336:Thioredoxin-like fold,IPR013766:Thioredoxin domain,IPR018253:DnaJ domain, conserved site,			SM00271:DnaJ,	Complete proteome,Glycoprotein,Membrane,Reference proteome,Signal,Transmembrane,Transmembrane helix,	chain:DnaJ homolog subfamily C member 16,domain:J,domain:Thioredoxin,glycosylation site:N-linked (GlcNAc...),signal peptide,topological domain:Cytoplasmic,topological domain:Extracellular,transmembrane region,
Dnajc25	DnaJ heat shock protein family (Hsp40) member C25(Dnajc25)	Rattus norvegicus				GO:0016021~integral component of membrane,		IPR001623:DnaJ domain,			SM00271:DnaJ,	Chaperone,Complete proteome,Membrane,Proteomics identification,Reference proteome,Signal,Transmembrane,Transmembrane helix,	chain:DnaJ homolog subfamily C member 25,domain:J,transmembrane region,
Dnajc27	DnaJ heat shock protein family (Hsp40) member C27(Dnajc27)	Rattus norvegicus			GO:0007264~small GTPase mediated signal transduction,GO:0043410~positive regulation of MAPK cascade,GO:0070374~positive regulation of ERK1 and ERK2 cascade,GO:0071701~regulation of MAPK export from nucleus,	GO:0005634~nucleus,GO:0005739~mitochondrion,	GO:0003924~GTPase activity,GO:0005525~GTP binding,	IPR001623:DnaJ domain,IPR001806:Small GTPase superfamily,IPR005225:Small GTP-binding protein domain,IPR027417:P-loop containing nucleoside triphosphate hydrolase,			SM00271:DnaJ,	Complete proteome,GTP-binding,Nucleotide-binding,Nucleus,Reference proteome,	chain:DnaJ homolog subfamily C member 27,domain:J,nucleotide phosphate-binding region:GTP,
Dnajc8	DnaJ heat shock protein family (Hsp40) member C8(Dnajc8)	Rattus norvegicus				GO:0005654~nucleoplasm,GO:0005737~cytoplasm,GO:0045171~intercellular bridge,		IPR001623:DnaJ domain,			SM00271:DnaJ,	Acetylation,Chaperone,Coiled coil,Complete proteome,Phosphoprotein,Proteomics identification,Reference proteome,	chain:DnaJ homolog subfamily C member 8,domain:J,modified residue,
E2f3	E2F transcription factor 3(E2f3)	Rattus norvegicus			GO:0006351~transcription, DNA-templated,GO:0006355~regulation of transcription, DNA-templated,GO:0008284~positive regulation of cell proliferation,GO:0045893~positive regulation of transcription, DNA-templated,GO:0070345~negative regulation of fat cell proliferation,	GO:0005634~nucleus,GO:0005654~nucleoplasm,GO:0005667~transcription factor complex,GO:0005737~cytoplasm,	GO:0001047~core promoter binding,GO:0003677~DNA binding,GO:0003700~transcription factor activity, sequence-specific DNA binding,GO:0046983~protein dimerization activity,	IPR003316:Transcription factor E2F/dimerisation partner (TDP),IPR011991:Winged helix-turn-helix DNA-binding domain,IPR015633:E2F Family,	rno04110:Cell cycle,rno05161:Hepatitis B,rno05166:HTLV-I infection,rno05200:Pathways in cancer,rno05206:MicroRNAs in cancer,rno05212:Pancreatic cancer,rno05214:Glioma,rno05215:Prostate cancer,rno05218:Melanoma,rno05219:Bladder cancer,rno05220:Chronic myeloid leukemia,rno05222:Small cell lung cancer,rno05223:Non-small cell lung cancer,		SM01372:SM01372,	Coiled coil,Complete proteome,DNA-binding,Nucleus,Reference proteome,Transcription,Transcription regulation,
Edaradd	EDAR-associated death domain(Edaradd)	Rattus norvegicus			GO:0001942~hair follicle development,GO:0007165~signal transduction,GO:0042475~odontogenesis of dentin-containing tooth,GO:0061153~trachea gland development,			IPR000488:Death domain,IPR011029:Death-like domain,				Complete proteome,Reference proteome,
Efcab14	EF-hand calcium binding domain 14(Efcab14)	Rattus norvegicus				GO:0016021~integral component of membrane,		IPR011992:EF-hand-like domain,				Complete proteome,Membrane,Reference proteome,Transmembrane,Transmembrane helix,
Efr3b	EFR3 homolog B(Efr3b)	Rattus norvegicus			GO:0046854~phosphatidylinositol phosphorylation,GO:0090002~establishment of protein localization to plasma membrane,	GO:0005886~plasma membrane,		IPR011989:Armadillo-like helical,IPR016024:Armadillo-type fold,				Complete proteome,Reference proteome,
Egfl6	EGF-like-domain, multiple 6(Egfl6)	Rattus norvegicus			GO:0010811~positive regulation of cell-substrate adhesion,GO:0030198~extracellular matrix organization,	GO:0005578~proteinaceous extracellular matrix,GO:0005604~basement membrane,GO:0016020~membrane,	GO:0005509~calcium ion binding,	IPR000152:EGF-type aspartate/asparagine hydroxylation site,IPR000742:Epidermal growth factor-like domain,IPR000998:MAM domain,IPR001881:EGF-like calcium-binding,IPR009030:Insulin-like growth factor binding protein, N-terminal,IPR013032:EGF-like, conserved site,IPR013320:Concanavalin A-like lectin/glucanase, subgroup,IPR018097:EGF-like calcium-binding, conserved site,IPR023413:Green fluorescent pr…			SM00137:MAM,SM00179:EGF_CA,SM00181:EGF,	Coiled coil,Complete proteome,Disulfide bond,EGF-like domain,Reference proteome,Repeat,Signal,
Ehd4	EH-domain containing 4(Ehd4)	Rattus norvegicus			GO:0006907~pinocytosis,GO:0030100~regulation of endocytosis,GO:0032456~endocytic recycling,GO:0050731~positive regulation of peptidyl-tyrosine phosphorylation,GO:0051260~protein homooligomerization,GO:0071363~cellular response to growth factor stimulus,GO:0098609~cell-cell adhesion,	GO:0005783~endoplasmic reticulum,GO:0005886~plasma membrane,GO:0005913~cell-cell adherens junction,GO:0016020~membrane,GO:0048471~perinuclear region of cytoplasm,GO:0055038~recycling endosome membrane,GO:0070062~extracellular exosome,	GO:0005509~calcium ion binding,GO:0005525~GTP binding,GO:0098641~cadherin binding involved in cell-cell adhesion,	IPR000261:EPS15 homology (EH),IPR002048:EF-hand domain,IPR011992:EF-hand-like domain,IPR018247:EF-Hand 1, calcium-binding site,IPR022812:Dynamin,IPR027417:P-loop containing nucleoside triphosphate hydrolase,	rno04144:Endocytosis,		SM00027:EH,	Complete proteome,Proteomics identification,Reference proteome,
Ei24	EI24, autophagy associated transmembrane protein(Ei24)	Rattus norvegicus			GO:0006914~autophagy,GO:0006915~apoptotic process,GO:0008630~intrinsic apoptotic signaling pathway in response to DNA damage,GO:0016236~macroautophagy,GO:0030308~negative regulation of cell growth,GO:0042308~negative regulation of protein import into nucleus,GO:0042493~response to drug,GO:0050885~neuromuscular process controlling balance,GO:0071494~cellular response to UV-C,GO:2001244~positive re…	GO:0005737~cytoplasm,GO:0005783~endoplasmic reticulum,GO:0005789~endoplasmic reticulum membrane,GO:0005794~Golgi apparatus,GO:0016020~membrane,GO:0016021~integral component of membrane,GO:0031965~nuclear membrane,	GO:0061676~importin-alpha family protein binding,	IPR009890:Etoposide-induced 2.4,	rno04115:p53 signaling pathway,			Acetylation,Apoptosis,Autophagy,Complete proteome,Cytoplasm,Endoplasmic reticulum,Membrane,Nucleus,Phosphoprotein,Reference proteome,Transmembrane,Transmembrane helix,	chain:Etoposide-induced protein 2.4 homolog,compositionally biased region:Poly-Arg,compositionally biased region:Poly-Ser,modified residue,transmembrane region,
Elavl4	ELAV like RNA binding protein 4(Elavl4)	Rattus norvegicus			GO:0007399~nervous system development,GO:0007568~aging,GO:0007612~learning,GO:0007626~locomotory behavior,GO:0008306~associative learning,GO:0030182~neuron differentiation,GO:0031099~regeneration,GO:0034976~response to endoplasmic reticulum stress,GO:0042220~response to cocaine,GO:0043488~regulation of mRNA stability,GO:0048813~dendrite morphogenesis,GO:1900006~positive regulation of dendrite dev…	GO:0005634~nucleus,GO:0005635~nuclear envelope,GO:0005737~cytoplasm,GO:0005829~cytosol,GO:0005856~cytoskeleton,GO:0016020~membrane,GO:0030425~dendrite,GO:0030426~growth cone,GO:0042788~polysomal ribosome,GO:0043025~neuronal cell body,	GO:0000166~nucleotide binding,GO:0003723~RNA binding,GO:0003729~mRNA binding,GO:0003730~mRNA 3'-UTR binding,GO:0005515~protein binding,GO:0017091~AU-rich element binding,	IPR000504:RNA recognition motif domain,IPR002343:Paraneoplastic encephalomyelitis antigen,IPR006548:Splicing factor ELAV/HuD,IPR012677:Nucleotide-binding, alpha-beta plait,			SM00360:RRM,	Alternative splicing,Complete proteome,Methylation,Phosphoprotein,Reference proteome,Repeat,RNA-binding,	chain:ELAV-like protein 4,domain:RRM 1,domain:RRM 2,domain:RRM 3,modified residue,
Elk4	ELK4, ETS transcription factor(Elk4)	Rattus norvegicus			GO:0000122~negative regulation of transcription from RNA polymerase II promoter,GO:0006357~regulation of transcription from RNA polymerase II promoter,GO:0030154~cell differentiation,GO:0070932~histone H3 deacetylation,	GO:0005634~nucleus,GO:0005654~nucleoplasm,GO:0005737~cytoplasm,	GO:0000981~RNA polymerase II transcription factor activity, sequence-specific DNA binding,GO:0003682~chromatin binding,GO:0043565~sequence-specific DNA binding,	IPR000418:Ets domain,IPR011991:Winged helix-turn-helix DNA-binding domain,	rno04010:MAPK signaling pathway,rno05166:HTLV-I infection,rno05202:Transcriptional misregulation in cancer,		SM00413:ETS,	Complete proteome,DNA-binding,Nucleus,Reference proteome,
Erc1	ELKS/RAB6-interacting/CAST family member 1(Erc1)	Rattus norvegicus			GO:0007252~I-kappaB phosphorylation,GO:0015031~protein transport,GO:0042147~retrograde transport, endosome to Golgi,GO:0098609~cell-cell adhesion,	GO:0000139~Golgi membrane,GO:0005737~cytoplasm,GO:0005829~cytosol,GO:0005913~cell-cell adherens junction,GO:0008385~IkappaB kinase complex,GO:0045202~synapse,GO:0048786~presynaptic active zone,	GO:0005515~protein binding,GO:0017137~Rab GTPase binding,GO:0030165~PDZ domain binding,GO:0098641~cadherin binding involved in cell-cell adhesion,	IPR019018:Rab-binding domain FIP-RBD,IPR019323:CAZ complex, RIM-binding protein,	rno04064:NF-kappa B signaling pathway,			3D-structure,Acetylation,Alternative splicing,Coiled coil,Complete proteome,Cytoplasm,Golgi apparatus,Membrane,Phosphoprotein,Protein transport,Proteomics identification,Reference proteome,Transport,	chain:ELKS/RAB6-interacting/CAST family member 1,modified residue,mutagenesis site,sequence conflict,
Erc2	ELKS/RAB6-interacting/CAST family member 2(Erc2)	Rattus norvegicus			GO:0007416~synapse assembly,GO:0050808~synapse organization,	GO:0005783~endoplasmic reticulum,GO:0005856~cytoskeleton,GO:0014069~postsynaptic density,GO:0016020~membrane,GO:0030054~cell junction,GO:0030426~growth cone,GO:0042734~presynaptic membrane,GO:0043025~neuronal cell body,GO:0043195~terminal bouton,GO:0043234~protein complex,GO:0045202~synapse,GO:0048786~presynaptic active zone,	GO:0005515~protein binding,GO:0030165~PDZ domain binding,GO:0032403~protein complex binding,	IPR019323:CAZ complex, RIM-binding protein,				Alternative splicing,Cell junction,Coiled coil,Complete proteome,Cytoplasm,Cytoskeleton,Direct protein sequencing,Phosphoprotein,Reference proteome,Synapse,Synaptosome,	chain:ERC protein 2,compositionally biased region:Poly-Gly,compositionally biased region:Poly-His,compositionally biased region:Poly-Lys,modified residue,region of interest:Involved in binding to RIMS1,sequence conflict,splice variant,
Elovl2	ELOVL fatty acid elongase 2(Elovl2)	Rattus norvegicus			GO:0000038~very long-chain fatty acid metabolic process,GO:0006636~unsaturated fatty acid biosynthetic process,GO:0019367~fatty acid elongation, saturated fatty acid,GO:0034626~fatty acid elongation, polyunsaturated fatty acid,GO:0042761~very long-chain fatty acid biosynthetic process,	GO:0005783~endoplasmic reticulum,GO:0005789~endoplasmic reticulum membrane,GO:0016021~integral component of membrane,	GO:0009922~fatty acid elongase activity,GO:0016747~transferase activity, transferring acyl groups other than amino-acyl groups,GO:0102336~3-oxo-arachidoyl-CoA synthase activity,GO:0102337~3-oxo-cerotoyl-CoA synthase activity,GO:0102338~3-oxo-lignoceronyl-CoA synthase activity,	IPR002076:GNS1/SUR4 membrane protein,	rno00062:Fatty acid elongation,rno01040:Biosynthesis of unsaturated fatty acids,rno01212:Fatty acid metabolism,			Complete proteome,Endoplasmic reticulum,Fatty acid biosynthesis,Fatty acid metabolism,Lipid biosynthesis,Lipid metabolism,Membrane,Reference proteome,Transferase,Transmembrane,Transmembrane helix,
Enthd1	ENTH domain containing 1(Enthd1)	Rattus norvegicus						IPR008942:ENTH/VHS,IPR013809:Epsin-like, N-terminal,			SM00273:ENTH,	Complete proteome,Reference proteome,
Eny2	ENY2, transcription and export complex 2 subunit(Eny2)	Rattus norvegicus			GO:0006357~regulation of transcription from RNA polymerase II promoter,GO:0006368~transcription elongation from RNA polymerase II promoter,GO:0015031~protein transport,GO:0016578~histone deubiquitination,GO:0016973~poly(A)+ mRNA export from nucleus,GO:0045893~positive regulation of transcription, DNA-templated,GO:0061179~negative regulation of insulin secretion involved in cellular response to gl…	GO:0000124~SAGA complex,GO:0005643~nuclear pore,GO:0070390~transcription export complex 2,GO:0071819~DUBm complex,	GO:0003682~chromatin binding,GO:0003713~transcription coactivator activity,GO:0030374~ligand-dependent nuclear receptor transcription coactivator activity,	IPR018783:Transcription factor, enhancer of yellow 2,				Activator,Chromatin regulator,Complete proteome,mRNA transport,Nuclear pore complex,Nucleus,Protein transport,Proteomics identification,Reference proteome,Transcription,Transcription regulation,Translocation,Transport,
Epha5	EPH receptor A5(Epha5)	Rattus norvegicus			GO:0007162~negative regulation of cell adhesion,GO:0007411~axon guidance,GO:0018108~peptidyl-tyrosine phosphorylation,GO:0019933~cAMP-mediated signaling,GO:0021766~hippocampus development,GO:0032793~positive regulation of CREB transcription factor activity,GO:0032956~regulation of actin cytoskeleton organization,GO:0043087~regulation of GTPase activity,GO:0048013~ephrin receptor signaling pathway…	GO:0005622~intracellular,GO:0005791~rough endoplasmic reticulum,GO:0005886~plasma membrane,GO:0005887~integral component of plasma membrane,GO:0005912~adherens junction,GO:0009897~external side of plasma membrane,GO:0016021~integral component of membrane,GO:0030424~axon,GO:0030425~dendrite,GO:0043025~neuronal cell body,GO:0048471~perinuclear region of cytoplasm,GO:0071944~cell periphery,	GO:0005003~ephrin receptor activity,GO:0005004~GPI-linked ephrin receptor activity,GO:0005515~protein binding,GO:0005524~ATP binding,	IPR000719:Protein kinase, catalytic domain,IPR001090:Ephrin receptor ligand binding domain,IPR001245:Serine-threonine/tyrosine-protein kinase catalytic domain,IPR001426:Tyrosine-protein kinase, receptor class V, conserved site,IPR001660:Sterile alpha motif domain,IPR003961:Fibronectin, type III,IPR008266:Tyrosine-protein kinase, active site,IPR008979:Galactose-binding domain-like,IPR009030:Insuli…	rno04360:Axon guidance,	PIRSF000666:tyrosine-protein kinase, ephrin receptor type,	SM00060:FN3,SM00219:TyrKc,SM00454:SAM,SM00615:EPH_lbd,SM01411:SM01411,	Alternative splicing,ATP-binding,Cell membrane,Cell projection,Complete proteome,Glycoprotein,Kinase,Membrane,Neurogenesis,Nucleotide-binding,Phosphoprotein,Receptor,Reference proteome,Repeat,Signal,Transferase,Transmembrane,Transmembrane helix,Tyrosine-protein kinase,	active site:Proton acceptor,binding site:ATP,chain:Ephrin type-A receptor 5,compositionally biased region:Cys-rich,domain:Fibronectin type-III 1,domain:Fibronectin type-III 2,domain:Protein kinase,domain:SAM,glycosylation site:N-linked (GlcNAc...),modified residue,nucleotide phosphate-binding region:ATP,sequence conflict,signal peptide,splice variant,topological domain:Cytoplasmic,topological dom…
Epm2aip1	EPM2A interacting protein 1(Epm2aip1)	Rattus norvegicus		DNA replication, recombination, and repair,	GO:0006357~regulation of transcription from RNA polymerase II promoter,GO:0032868~response to insulin,GO:0045725~positive regulation of glycogen biosynthetic process,GO:2000467~positive regulation of glycogen (starch) synthase activity,	GO:0005634~nucleus,GO:0005654~nucleoplasm,GO:0005737~cytoplasm,	GO:0000981~RNA polymerase II transcription factor activity, sequence-specific DNA binding,GO:0003677~DNA binding,	IPR026630:EPM2A-interacting protein 1,				Complete proteome,Proteomics identification,Reference proteome,
Eps8l2	EPS8-like 2(Eps8l2)	Rattus norvegicus			GO:0007266~Rho protein signal transduction,GO:0035023~regulation of Rho protein signal transduction,GO:0043547~positive regulation of GTPase activity,GO:0098609~cell-cell adhesion,GO:1900029~positive regulation of ruffle assembly,	GO:0005737~cytoplasm,GO:0005886~plasma membrane,GO:0005913~cell-cell adherens junction,GO:0031982~vesicle,GO:0032587~ruffle membrane,GO:0043234~protein complex,GO:0070062~extracellular exosome,	GO:0003779~actin binding,GO:0005089~Rho guanyl-nucleotide exchange factor activity,GO:0030676~Rac guanyl-nucleotide exchange factor activity,GO:0098641~cadherin binding involved in cell-cell adhesion,	IPR001452:Src homology-3 domain,IPR006020:Phosphotyrosine interaction domain,IPR011993:Pleckstrin homology-like domain,IPR013625:Tensin phosphotyrosine-binding domain,			SM00326:SH3,SM00462:PTB,	Complete proteome,Proteomics identification,Reference proteome,SH3 domain,
Edem1	ER degradation enhancing alpha-mannosidase like protein 1(Edem1)	Rattus norvegicus			GO:0006491~N-glycan processing,GO:0030433~ER-associated ubiquitin-dependent protein catabolic process,GO:0030968~endoplasmic reticulum unfolded protein response,GO:0036510~trimming of terminal mannose on C branch,GO:0097466~glycoprotein ERAD pathway,GO:1904154~positive regulation of retrograde protein transport, ER to cytosol,GO:1904382~mannose trimming involved in glycoprotein ERAD pathway,	GO:0005783~endoplasmic reticulum,GO:0030176~integral component of endoplasmic reticulum membrane,GO:0044322~endoplasmic reticulum quality control compartment,	GO:0001948~glycoprotein binding,GO:0004559~alpha-mannosidase activity,GO:0004571~mannosyl-oligosaccharide 1,2-alpha-mannosidase activity,GO:0005509~calcium ion binding,GO:0051787~misfolded protein binding,	IPR001382:Glycoside hydrolase, family 47,	rno04141:Protein processing in endoplasmic reticulum,			Complete proteome,Glycosidase,Hydrolase,Proteomics identification,Reference proteome,
Emc3	ER membrane protein complex subunit 3(Emc3)	Rattus norvegicus			GO:0034975~protein folding in endoplasmic reticulum,	GO:0016021~integral component of membrane,GO:0072546~ER membrane protein complex,		IPR002809:Protein of unknown function DUF106, transmembrane,IPR008568:Uncharacterised conserved protein UCP010045, transmembrane eukaryotic,		PIRSF010045:transmembrane protein, pob type,	SM01415:SM01415,	Complete proteome,Membrane,Reference proteome,Transmembrane,Transmembrane helix,	chain:Transmembrane protein 111,transmembrane region,
Emc6	ER membrane protein complex subunit 6(Emc6)	Rattus norvegicus			GO:0000045~autophagosome assembly,GO:0034975~protein folding in endoplasmic reticulum,	GO:0016021~integral component of membrane,GO:0030176~integral component of endoplasmic reticulum membrane,GO:0072546~ER membrane protein complex,GO:0097631~integral component of omegasome membrane,		IPR008504:Transmembrane protein 93,				Complete proteome,Membrane,Proteomics identification,Reference proteome,Transmembrane,Transmembrane helix,
Ermard	ER membrane-associated RNA degradation(Ermard)	Rattus norvegicus			GO:0007275~multicellular organism development,	GO:0005789~endoplasmic reticulum membrane,GO:0016021~integral component of membrane,		IPR025209:Domain of unknown function DUF4209,				Alternative splicing,Complete proteome,Developmental protein,Endoplasmic reticulum,Membrane,Reference proteome,Transmembrane,Transmembrane helix,
Errfi1	ERBB receptor feedback inhibitor 1(Errfi1)	Rattus norvegicus			GO:0007175~negative regulation of epidermal growth factor-activated receptor activity,GO:0031953~negative regulation of protein autophosphorylation,GO:0032691~negative regulation of interleukin-1 beta production,GO:0032869~cellular response to insulin stimulus,GO:0032966~negative regulation of collagen biosynthetic process,GO:0036120~cellular response to platelet-derived growth factor stimulus,GO…	GO:0005634~nucleus,GO:0005737~cytoplasm,GO:0005829~cytosol,GO:0005886~plasma membrane,GO:0031234~extrinsic component of cytoplasmic side of plasma membrane,	GO:0005515~protein binding,GO:0017124~SH3 domain binding,GO:0019900~kinase binding,GO:0019901~protein kinase binding,GO:0031267~small GTPase binding,	IPR015116:Cdc42 binding domain like,IPR021619:EGFR receptor inhibitor Mig-6,				Acetylation,Alternative splicing,Cell membrane,Complete proteome,Cytoplasm,Membrane,Nucleus,Phosphoprotein,Reference proteome,Tumor suppressor,	chain:ERBB receptor feedback inhibitor 1,modified residue,sequence conflict,splice variant,
Ercc8	ERCC excision repair 8, CSA ubiquitin ligase complex subunit(Ercc8)	Rattus norvegicus			GO:0000209~protein polyubiquitination,GO:0006283~transcription-coupled nucleotide-excision repair,GO:0006289~nucleotide-excision repair,GO:0006974~cellular response to DNA damage stimulus,GO:0006979~response to oxidative stress,GO:0009411~response to UV,GO:0010165~response to X-ray,GO:0043161~proteasome-mediated ubiquitin-dependent protein catabolic process,GO:0045739~positive regulation of DNA r…	GO:0000109~nucleotide-excision repair complex,GO:0005634~nucleus,GO:0016363~nuclear matrix,GO:0031464~Cul4A-RING E3 ubiquitin ligase complex,GO:0043234~protein complex,	GO:0003678~DNA helicase activity,GO:0004842~ubiquitin-protein transferase activity,GO:0008094~DNA-dependent ATPase activity,GO:0032403~protein complex binding,	IPR001680:WD40 repeat,IPR015943:WD40/YVTN repeat-like-containing domain,IPR017986:WD40-repeat-containing domain,IPR019775:WD40 repeat, conserved site,IPR020472:G-protein beta WD-40 repeat,	rno03420:Nucleotide excision repair,rno04120:Ubiquitin mediated proteolysis,		SM00320:WD40,	Complete proteome,Reference proteome,
Ergic2	ERGIC and golgi 2(Ergic2)	Rattus norvegicus			GO:0006890~retrograde vesicle-mediated transport, Golgi to ER,	GO:0005634~nucleus,GO:0005730~nucleolus,GO:0005737~cytoplasm,GO:0016020~membrane,GO:0043231~intracellular membrane-bounded organelle,		IPR012936:Endoplasmic reticulum vesicle transporter, C-terminal,				Complete proteome,Proteomics identification,Reference proteome,
Ets1	ETS proto-oncogene 1, transcription factor(Ets1)	Rattus norvegicus			GO:0001666~response to hypoxia,GO:0002376~immune system process,GO:0006357~regulation of transcription from RNA polymerase II promoter,GO:0006366~transcription from RNA polymerase II promoter,GO:0007565~female pregnancy,GO:0008284~positive regulation of cell proliferation,GO:0009611~response to wounding,GO:0009612~response to mechanical stimulus,GO:0010595~positive regulation of endothelial cell …	GO:0005634~nucleus,GO:0005654~nucleoplasm,GO:0005667~transcription factor complex,GO:0005737~cytoplasm,	GO:0000981~RNA polymerase II transcription factor activity, sequence-specific DNA binding,GO:0000982~transcription factor activity, RNA polymerase II core promoter proximal region sequence-specific binding,GO:0003677~DNA binding,GO:0003700~transcription factor activity, sequence-specific DNA binding,GO:0005515~protein binding,GO:0035035~histone acetyltransferase binding,GO:0042802~identical prote…	IPR000418:Ets domain,IPR003118:Pointed domain,IPR011991:Winged helix-turn-helix DNA-binding domain,IPR013761:Sterile alpha motif/pointed domain,IPR016311:Transforming protein C-ets,	rno04014:Ras signaling pathway,rno04320:Dorso-ventral axis formation,rno05166:HTLV-I infection,rno05211:Renal cell carcinoma,	PIRSF001698:transforming factor C-ets,	SM00251:SAM_PNT,SM00413:ETS,	Acetylation,Alternative splicing,Complete proteome,Cytoplasm,DNA-binding,Immunity,Isopeptide bond,Nucleus,Phosphoprotein,Proto-oncogene,Reference proteome,Transcription,Transcription regulation,Ubl conjugation,	chain:Protein C-ets-1,cross-link:Glycyl lysine isopeptide (Lys-Gly) (interchain with G-Cter in SUMO),DNA-binding region:ETS,domain:PNT,modified residue,
Ets2	ETS proto-oncogene 2, transcription factor(Ets2)	Rattus norvegicus			GO:0000122~negative regulation of transcription from RNA polymerase II promoter,GO:0001712~ectodermal cell fate commitment,GO:0007498~mesoderm development,GO:0030154~cell differentiation,GO:0045893~positive regulation of transcription, DNA-templated,GO:0045944~positive regulation of transcription from RNA polymerase II promoter,GO:0090009~primitive streak formation,	GO:0005634~nucleus,GO:0005654~nucleoplasm,GO:0005737~cytoplasm,GO:0005886~plasma membrane,	GO:0000977~RNA polymerase II regulatory region sequence-specific DNA binding,GO:0000978~RNA polymerase II core promoter proximal region sequence-specific DNA binding,GO:0000981~RNA polymerase II transcription factor activity, sequence-specific DNA binding,GO:0001078~transcriptional repressor activity, RNA polymerase II core promoter proximal region sequence-specific binding,GO:0003677~DNA binding…	IPR000418:Ets domain,IPR003118:Pointed domain,IPR011991:Winged helix-turn-helix DNA-binding domain,IPR013761:Sterile alpha motif/pointed domain,IPR016311:Transforming protein C-ets,IPR027276:Transforming protein C-ets-2,	rno04014:Ras signaling pathway,rno04320:Dorso-ventral axis formation,rno05166:HTLV-I infection,	PIRSF001698:transforming factor C-ets,PIRSF501032:transforming protein C-ets-2 [Parent=PIRSF001698],	SM00251:SAM_PNT,SM00413:ETS,	Complete proteome,DNA-binding,Nucleus,Reference proteome,
Eya3	EYA transcriptional coactivator and phosphatase 3(Eya3)	Rattus norvegicus			GO:0006302~double-strand break repair,GO:0006355~regulation of transcription, DNA-templated,GO:0006470~protein dephosphorylation,GO:0007275~multicellular organism development,GO:0010212~response to ionizing radiation,GO:0016576~histone dephosphorylation,GO:0030154~cell differentiation,GO:0035335~peptidyl-tyrosine dephosphorylation,GO:0045739~positive regulation of DNA repair,GO:0048856~anatomical…	GO:0005634~nucleus,GO:0005654~nucleoplasm,GO:0005667~transcription factor complex,GO:0005813~centrosome,	GO:0003682~chromatin binding,GO:0004725~protein tyrosine phosphatase activity,GO:0005515~protein binding,GO:0008138~protein tyrosine/serine/threonine phosphatase activity,GO:0046872~metal ion binding,	IPR006545:EYA,				Complete proteome,Hydrolase,Magnesium,Metal-binding,Protein phosphatase,Proteomics identification,Reference proteome,Transcription,Transcription regulation,
Epha4	Eph receptor A4(Epha4)	Rattus norvegicus			GO:0007411~axon guidance,GO:0007628~adult walking behavior,GO:0008045~motor neuron axon guidance,GO:0008347~glial cell migration,GO:0018108~peptidyl-tyrosine phosphorylation,GO:0021957~corticospinal tract morphogenesis,GO:0043087~regulation of GTPase activity,GO:0043507~positive regulation of JUN kinase activity,GO:0046777~protein autophosphorylation,GO:0048013~ephrin receptor signaling pathway,G…	GO:0005737~cytoplasm,GO:0005741~mitochondrial outer membrane,GO:0005783~endoplasmic reticulum,GO:0005794~Golgi apparatus,GO:0005886~plasma membrane,GO:0005887~integral component of plasma membrane,GO:0009986~cell surface,GO:0014069~postsynaptic density,GO:0030175~filopodium,GO:0030424~axon,GO:0030425~dendrite,GO:0031594~neuromuscular junction,GO:0031901~early endosome membrane,GO:0042995~cell pro…	GO:0004672~protein kinase activity,GO:0005004~GPI-linked ephrin receptor activity,GO:0005005~transmembrane-ephrin receptor activity,GO:0005515~protein binding,GO:0005524~ATP binding,GO:0042731~PH domain binding,GO:0042802~identical protein binding,GO:0046875~ephrin receptor binding,GO:0097161~DH domain binding,	IPR000719:Protein kinase, catalytic domain,IPR001090:Ephrin receptor ligand binding domain,IPR001245:Serine-threonine/tyrosine-protein kinase catalytic domain,IPR001426:Tyrosine-protein kinase, receptor class V, conserved site,IPR001660:Sterile alpha motif domain,IPR003961:Fibronectin, type III,IPR008266:Tyrosine-protein kinase, active site,IPR008979:Galactose-binding domain-like,IPR011009:Protei…	rno04360:Axon guidance,	PIRSF000666:tyrosine-protein kinase, ephrin receptor type,	SM00060:FN3,SM00219:TyrKc,SM00220:S_TKc,SM00454:SAM,SM00615:EPH_lbd,SM01411:SM01411,	ATP-binding,Complete proteome,Kinase,Membrane,Nucleotide-binding,Receptor,Reference proteome,Signal,Transferase,Transmembrane,Transmembrane helix,Tyrosine-protein kinase,
Ephb1	Eph receptor B1(Ephb1)	Rattus norvegicus			GO:0001525~angiogenesis,GO:0001771~immunological synapse formation,GO:0007411~axon guidance,GO:0018108~peptidyl-tyrosine phosphorylation,GO:0021545~cranial nerve development,GO:0021631~optic nerve morphogenesis,GO:0021952~central nervous system projection neuron axonogenesis,GO:0022008~neurogenesis,GO:0030010~establishment of cell polarity,GO:0031290~retinal ganglion cell axon guidance,GO:0031589…	GO:0005737~cytoplasm,GO:0005887~integral component of plasma membrane,GO:0016020~membrane,GO:0030424~axon,GO:0030425~dendrite,GO:0031901~early endosome membrane,GO:0032433~filopodium tip,GO:0045121~membrane raft,GO:0070062~extracellular exosome,	GO:0004713~protein tyrosine kinase activity,GO:0005005~transmembrane-ephrin receptor activity,GO:0005524~ATP binding,GO:0008046~axon guidance receptor activity,GO:0032403~protein complex binding,	IPR000719:Protein kinase, catalytic domain,IPR001090:Ephrin receptor ligand binding domain,IPR001245:Serine-threonine/tyrosine-protein kinase catalytic domain,IPR001426:Tyrosine-protein kinase, receptor class V, conserved site,IPR001660:Sterile alpha motif domain,IPR003961:Fibronectin, type III,IPR008266:Tyrosine-protein kinase, active site,IPR008979:Galactose-binding domain-like,IPR009030:Insuli…	rno04360:Axon guidance,	PIRSF000666:tyrosine-protein kinase, ephrin receptor type,	SM00060:FN3,SM00219:TyrKc,SM00454:SAM,SM00615:EPH_lbd,SM01411:SM01411,	ATP-binding,Cell adhesion,Cell membrane,Cell projection,Complete proteome,Endosome,Glycoprotein,Kinase,Membrane,Neurogenesis,Nucleotide-binding,Phosphoprotein,Receptor,Reference proteome,Repeat,Signal,Transferase,Transmembrane,Transmembrane helix,Tyrosine-protein kinase,Ubl conjugation,	active site:Proton acceptor,binding site:ATP,chain:Ephrin type-B receptor 1,compositionally biased region:Cys-rich,domain:Fibronectin type-III 1,domain:Fibronectin type-III 2,domain:Protein kinase,domain:SAM,glycosylation site:N-linked (GlcNAc...),modified residue,nucleotide phosphate-binding region:ATP,short sequence motif:PDZ-binding,signal peptide,topological domain:Cytoplasmic,topological dom…
Ephb3	Eph receptor B3(Ephb3)	Rattus norvegicus			GO:0001525~angiogenesis,GO:0001655~urogenital system development,GO:0007411~axon guidance,GO:0007413~axonal fasciculation,GO:0016477~cell migration,GO:0018108~peptidyl-tyrosine phosphorylation,GO:0021952~central nervous system projection neuron axonogenesis,GO:0022038~corpus callosum development,GO:0022407~regulation of cell-cell adhesion,GO:0031290~retinal ganglion cell axon guidance,GO:0034446~…	GO:0005887~integral component of plasma membrane,	GO:0005003~ephrin receptor activity,GO:0005524~ATP binding,GO:0008046~axon guidance receptor activity,	IPR000719:Protein kinase, catalytic domain,IPR001090:Ephrin receptor ligand binding domain,IPR001245:Serine-threonine/tyrosine-protein kinase catalytic domain,IPR001426:Tyrosine-protein kinase, receptor class V, conserved site,IPR001660:Sterile alpha motif domain,IPR003961:Fibronectin, type III,IPR008266:Tyrosine-protein kinase, active site,IPR008979:Galactose-binding domain-like,IPR011009:Protei…	rno04360:Axon guidance,	PIRSF000666:tyrosine-protein kinase, ephrin receptor type,	SM00060:FN3,SM00219:TyrKc,SM00454:SAM,SM00615:EPH_lbd,SM01411:SM01411,	ATP-binding,Complete proteome,Kinase,Membrane,Nucleotide-binding,Receptor,Reference proteome,Signal,Transferase,Transmembrane,Transmembrane helix,Tyrosine-protein kinase,
Erf	Ets2 repressor factor(Erf)	Rattus norvegicus			GO:0000122~negative regulation of transcription from RNA polymerase II promoter,GO:0001701~in utero embryonic development,GO:0006357~regulation of transcription from RNA polymerase II promoter,GO:0010668~ectodermal cell differentiation,GO:0030154~cell differentiation,GO:0060707~trophoblast giant cell differentiation,GO:0060710~chorio-allantoic fusion,	GO:0005634~nucleus,GO:0005794~Golgi apparatus,	GO:0000981~RNA polymerase II transcription factor activity, sequence-specific DNA binding,GO:0003714~transcription corepressor activity,GO:0043565~sequence-specific DNA binding,	IPR000418:Ets domain,IPR011991:Winged helix-turn-helix DNA-binding domain,			SM00413:ETS,	Complete proteome,DNA-binding,Nucleus,Proteomics identification,Reference proteome,
Evc	EvC ciliary complex subunit 1(Evc)	Rattus norvegicus			GO:0003416~endochondral bone growth,GO:0007224~smoothened signaling pathway,GO:0045880~positive regulation of smoothened signaling pathway,GO:0051216~cartilage development,	GO:0005929~cilium,GO:0016021~integral component of membrane,GO:0036064~ciliary basal body,		IPR026501:Limbin/Ellis-van Creveld protein,IPR026582:Ellis-van Creveld protein,				Coiled coil,Complete proteome,Membrane,Reference proteome,Transmembrane,Transmembrane helix,
Evc2	EvC ciliary complex subunit 2(Evc2)	Rattus norvegicus			GO:0007224~smoothened signaling pathway,	GO:0005634~nucleus,GO:0005929~cilium,GO:0016021~integral component of membrane,		IPR022076:Limbin,IPR026501:Limbin/Ellis-van Creveld protein,				Coiled coil,Complete proteome,Membrane,Reference proteome,Transmembrane,Transmembrane helix,
Fbxw5	F-box and WD repeat domain containing 5(Fbxw5)	Rattus norvegicus			GO:0007067~mitotic nuclear division,GO:0007088~regulation of mitotic nuclear division,GO:0010824~regulation of centrosome duplication,GO:0016567~protein ubiquitination,GO:0031146~SCF-dependent proteasomal ubiquitin-dependent protein catabolic process,GO:0043161~proteasome-mediated ubiquitin-dependent protein catabolic process,GO:0051298~centrosome duplication,	GO:0000151~ubiquitin ligase complex,GO:0005737~cytoplasm,GO:0019005~SCF ubiquitin ligase complex,GO:0080008~Cul4-RING E3 ubiquitin ligase complex,	GO:0019901~protein kinase binding,	IPR001680:WD40 repeat,IPR001810:F-box domain, cyclin-like,IPR015943:WD40/YVTN repeat-like-containing domain,IPR017986:WD40-repeat-containing domain,			SM00256:FBOX,SM00320:WD40,	Alternative splicing,Complete proteome,Cytoplasm,Phosphoprotein,Reference proteome,Repeat,Ubl conjugation,Ubl conjugation pathway,WD repeat,	chain:F-box/WD repeat-containing protein 5,domain:F-box,repeat:WD 1,repeat:WD 2,repeat:WD 3,
Fbxw8	F-box and WD repeat domain containing 8(Fbxw8)	Rattus norvegicus			GO:0007030~Golgi organization,GO:0008283~cell proliferation,GO:0016567~protein ubiquitination,GO:0050775~positive regulation of dendrite morphogenesis,GO:0060712~spongiotrophoblast layer development,GO:0060716~labyrinthine layer blood vessel development,	GO:0005737~cytoplasm,GO:0005794~Golgi apparatus,GO:0019005~SCF ubiquitin ligase complex,GO:0031467~Cul7-RING ubiquitin ligase complex,GO:0048471~perinuclear region of cytoplasm,GO:1990393~3M complex,	GO:0004842~ubiquitin-protein transferase activity,GO:0005515~protein binding,	IPR001680:WD40 repeat,IPR001810:F-box domain, cyclin-like,IPR011047:Quinonprotein alcohol dehydrogenase-like superfamily,IPR015943:WD40/YVTN repeat-like-containing domain,IPR017986:WD40-repeat-containing domain,IPR019775:WD40 repeat, conserved site,	rno04120:Ubiquitin mediated proteolysis,		SM00256:FBOX,SM00320:WD40,	Acetylation,Complete proteome,Cytoplasm,Golgi apparatus,Phosphoprotein,Reference proteome,Repeat,WD repeat,
Fbxl17	F-box and leucine-rich repeat protein 17(Fbxl17)	Rattus norvegicus						IPR001611:Leucine-rich repeat,IPR006553:Leucine-rich repeat, cysteine-containing subtype,			SM00367:LRR_CC,	Complete proteome,Reference proteome,
Fbxl19	F-box and leucine-rich repeat protein 19(Fbxl19)	Rattus norvegicus			GO:0043161~proteasome-mediated ubiquitin-dependent protein catabolic process,	GO:0019005~SCF ubiquitin ligase complex,	GO:0003677~DNA binding,GO:0008270~zinc ion binding,	IPR001810:F-box domain, cyclin-like,IPR001965:Zinc finger, PHD-type,IPR002857:Zinc finger, CXXC-type,IPR006553:Leucine-rich repeat, cysteine-containing subtype,IPR011011:Zinc finger, FYVE/PHD-type,IPR013083:Zinc finger, RING/FYVE/PHD-type,IPR019786:Zinc finger, PHD-type, conserved site,IPR019787:Zinc finger, PHD-finger,			SM00249:PHD,SM00256:FBOX,SM00367:LRR_CC,	Complete proteome,Metal-binding,Reference proteome,Zinc,Zinc-finger,
Fbxl22	F-box and leucine-rich repeat protein 22(Fbxl22)	Rattus norvegicus			GO:0016567~protein ubiquitination,GO:0043161~proteasome-mediated ubiquitin-dependent protein catabolic process,	GO:0019005~SCF ubiquitin ligase complex,GO:0030018~Z disc,	GO:0061630~ubiquitin protein ligase activity,	IPR001810:F-box domain, cyclin-like,IPR006553:Leucine-rich repeat, cysteine-containing subtype,			SM00367:LRR_CC,	Complete proteome,Reference proteome,
Fbxo10	F-box protein 10(Fbxo10)	Rattus norvegicus		Inorganic ion transport and metabolism,	GO:0042787~protein ubiquitination involved in ubiquitin-dependent protein catabolic process,GO:0042981~regulation of apoptotic process,	GO:0005737~cytoplasm,		IPR001810:F-box domain, cyclin-like,IPR006626:Parallel beta-helix repeat,IPR006633:Carbohydrate-binding/sugar hydrolysis domain,IPR007742:Periplasmic copper-binding protein NosD, beta helix domain,IPR011050:Pectin lyase fold/virulence factor,IPR012334:Pectin lyase fold,IPR022441:Parallel beta-helix repeat-2,			SM00256:FBOX,SM00710:PbH1,SM00722:CASH,	Complete proteome,Reference proteome,
Fbxo2	F-box protein 2(Fbxo2)	Rattus norvegicus			GO:0006511~ubiquitin-dependent protein catabolic process,GO:0006516~glycoprotein catabolic process,GO:0008285~negative regulation of cell proliferation,GO:0016567~protein ubiquitination,GO:0030433~ER-associated ubiquitin-dependent protein catabolic process,GO:0031146~SCF-dependent proteasomal ubiquitin-dependent protein catabolic process,GO:0031396~regulation of protein ubiquitination,	GO:0005829~cytosol,GO:0019005~SCF ubiquitin ligase complex,GO:0032839~dendrite cytoplasm,GO:0043197~dendritic spine,GO:0070062~extracellular exosome,	GO:0001540~beta-amyloid binding,GO:0001948~glycoprotein binding,GO:0004842~ubiquitin-protein transferase activity,GO:0030246~carbohydrate binding,	IPR001810:F-box domain, cyclin-like,IPR007397:F-box associated (FBA) domain,IPR008979:Galactose-binding domain-like,	rno04120:Ubiquitin mediated proteolysis,rno04141:Protein processing in endoplasmic reticulum,		SM01198:SM01198,	Complete proteome,Reference proteome,
Fbxo36	F-box protein 36(Fbxo36)	Rattus norvegicus			GO:0031146~SCF-dependent proteasomal ubiquitin-dependent protein catabolic process,			IPR001810:F-box domain, cyclin-like,			SM00256:FBOX,	Complete proteome,Reference proteome,
Fbxo40	F-box protein 40(Fbxo40)	Rattus norvegicus			GO:0016567~protein ubiquitination,GO:0042692~muscle cell differentiation,	GO:0005737~cytoplasm,	GO:0008270~zinc ion binding,GO:0061630~ubiquitin protein ligase activity,	IPR001293:Zinc finger, TRAF-type,IPR001810:F-box domain, cyclin-like,IPR008974:TRAF-like,IPR013323:SIAH-type domain,				Complete proteome,Metal-binding,Reference proteome,Zinc,Zinc-finger,
F11r	F11 receptor(F11r)	Rattus norvegicus			GO:0001817~regulation of cytokine production,GO:0007155~cell adhesion,GO:0009314~response to radiation,GO:0030154~cell differentiation,GO:0030855~epithelial cell differentiation,GO:0031032~actomyosin structure organization,GO:0034260~negative regulation of GTPase activity,GO:0043547~positive regulation of GTPase activity,GO:0045777~positive regulation of blood pressure,GO:0050892~intestinal absor…	GO:0005886~plasma membrane,GO:0005911~cell-cell junction,GO:0005913~cell-cell adherens junction,GO:0005923~bicellular tight junction,GO:0015630~microtubule cytoskeleton,GO:0016021~integral component of membrane,GO:0030054~cell junction,GO:0031410~cytoplasmic vesicle,GO:0036057~slit diaphragm,GO:0070062~extracellular exosome,	GO:0005515~protein binding,GO:0030165~PDZ domain binding,GO:0098641~cadherin binding involved in cell-cell adhesion,	IPR003598:Immunoglobulin subtype 2,IPR003599:Immunoglobulin subtype,IPR007110:Immunoglobulin-like domain,IPR013106:Immunoglobulin V-set,IPR013783:Immunoglobulin-like fold,	rno04514:Cell adhesion molecules (CAMs),rno04530:Tight junction,rno04670:Leukocyte transendothelial migration,		SM00406:IGv,SM00408:IGc2,SM00409:IG,	Cell junction,Cell membrane,Complete proteome,Disulfide bond,Glycoprotein,Immunoglobulin domain,Membrane,Phosphoprotein,Reference proteome,Repeat,Signal,Tight junction,Transmembrane,Transmembrane helix,	chain:Junctional adhesion molecule A,disulfide bond,domain:Ig-like V-type 1,domain:Ig-like V-type 2,glycosylation site:N-linked (GlcNAc...),modified residue,signal peptide,topological domain:Cytoplasmic,topological domain:Extracellular,transmembrane region,
F2rl3	F2R like thrombin/trypsin receptor 3(F2rl3)	Rattus norvegicus			GO:0007596~blood coagulation,GO:0035025~positive regulation of Rho protein signal transduction,GO:0051281~positive regulation of release of sequestered calcium ion into cytosol,GO:0051482~positive regulation of cytosolic calcium ion concentration involved in phospholipase C-activating G-protein coupled signaling pathway,GO:0070493~thrombin receptor signaling pathway,	GO:0005886~plasma membrane,GO:0005887~integral component of plasma membrane,GO:0016021~integral component of membrane,	GO:0004930~G-protein coupled receptor activity,GO:0008233~peptidase activity,GO:0015057~thrombin receptor activity,	IPR000276:G protein-coupled receptor, rhodopsin-like,IPR003912:Protease-activated receptor,IPR003944:Protease-activated receptor 4,IPR017452:GPCR, rhodopsin-like, 7TM,	rno04015:Rap1 signaling pathway,rno04080:Neuroactive ligand-receptor interaction,rno04611:Platelet activation,rno05200:Pathways in cancer,			Blood coagulation,Cell membrane,Complete proteome,Disulfide bond,G-protein coupled receptor,Glycoprotein,Hemostasis,Hydrolase,Membrane,Protease,Receptor,Reference proteome,Signal,Transducer,Transmembrane,Transmembrane helix,	chain:Proteinase-activated receptor 4,compositionally biased region:Poly-Ser,compositionally biased region:Poly-Val,disulfide bond,glycosylation site:N-linked (GlcNAc...),propeptide:Removed for receptor activation,sequence conflict,signal peptide,site:Cleavage; by thrombin,topological domain:Cytoplasmic,topological domain:Extracellular,transmembrane region,
Fam20b	FAM20B, glycosaminoglycan xylosylkinase(Fam20b)	Rattus norvegicus			GO:1903955~positive regulation of protein targeting to mitochondrion,	GO:0005654~nucleoplasm,GO:0005794~Golgi apparatus,	GO:0016773~phosphotransferase activity, alcohol group as acceptor,	IPR009581:Domain of unknown function DUF1193,IPR024869:FAM20,				Complete proteome,Proteomics identification,Reference proteome,
Fat2	FAT atypical cadherin 2(Fat2)	Rattus norvegicus			GO:0007156~homophilic cell adhesion via plasma membrane adhesion molecules,GO:0010631~epithelial cell migration,	GO:0005634~nucleus,GO:0005886~plasma membrane,GO:0005913~cell-cell adherens junction,GO:0016021~integral component of membrane,GO:0070062~extracellular exosome,	GO:0005509~calcium ion binding,	IPR000742:Epidermal growth factor-like domain,IPR001791:Laminin G domain,IPR001881:EGF-like calcium-binding,IPR002126:Cadherin,IPR013032:EGF-like, conserved site,IPR013320:Concanavalin A-like lectin/glucanase, subgroup,IPR015919:Cadherin-like,IPR020894:Cadherin conserved site,			SM00112:CA,SM00179:EGF_CA,SM00181:EGF,SM00282:LamG,	Calcium,Cell adhesion,Cell junction,Cell membrane,Complete proteome,Direct protein sequencing,Disulfide bond,EGF-like domain,Glycoprotein,Membrane,Nucleus,Reference proteome,Repeat,Signal,Transmembrane,Transmembrane helix,	chain:Protocadherin Fat 2,disulfide bond,domain:Cadherin 1,domain:Cadherin 10,domain:Cadherin 11,domain:Cadherin 12,domain:Cadherin 13,domain:Cadherin 14,domain:Cadherin 15,domain:Cadherin 16,domain:Cadherin 17,domain:Cadherin 18,domain:Cadherin 19,domain:Cadherin 2,domain:Cadherin 20,domain:Cadherin 21,domain:Cadherin 22,domain:Cadherin 23,domain:Cadherin 24,domain:Cadherin 25,domain:Cadherin 26…
Fchsd1	FCH and double SH3 domains 1(Fchsd1)	Rattus norvegicus			GO:0007274~neuromuscular synaptic transmission,GO:0030833~regulation of actin filament polymerization,	GO:0031594~neuromuscular junction,GO:0055037~recycling endosome,		IPR001060:FCH domain,IPR001452:Src homology-3 domain,			SM00055:FCH,SM00326:SH3,	Coiled coil,Complete proteome,Proteomics identification,Reference proteome,SH3 domain,
Fcho1	FCH domain only 1(Fcho1)	Rattus norvegicus			GO:0048268~clathrin coat assembly,GO:0072583~clathrin-mediated endocytosis,	GO:0005886~plasma membrane,GO:0005905~clathrin-coated pit,GO:0030136~clathrin-coated vesicle,	GO:0035612~AP-2 adaptor complex binding,	IPR018808:Muniscin C-terminal mu homology domain,				Complete proteome,Reference proteome,
Fer	FER tyrosine kinase(Fer)	Rattus norvegicus			GO:0000226~microtubule cytoskeleton organization,GO:0000278~mitotic cell cycle,GO:0001932~regulation of protein phosphorylation,GO:0006468~protein phosphorylation,GO:0006935~chemotaxis,GO:0007155~cell adhesion,GO:0007165~signal transduction,GO:0007173~epidermal growth factor receptor signaling pathway,GO:0008283~cell proliferation,GO:0008284~positive regulation of cell proliferation,GO:0010591~re…	GO:0000790~nuclear chromatin,GO:0005634~nucleus,GO:0005737~cytoplasm,GO:0005856~cytoskeleton,GO:0005938~cell cortex,GO:0015629~actin cytoskeleton,GO:0015630~microtubule cytoskeleton,GO:0030027~lamellipodium,GO:0030054~cell junction,GO:0031234~extrinsic component of cytoplasmic side of plasma membrane,GO:0042995~cell projection,	GO:0003779~actin binding,GO:0004672~protein kinase activity,GO:0004715~non-membrane spanning protein tyrosine kinase activity,GO:0005102~receptor binding,GO:0005154~epidermal growth factor receptor binding,GO:0005524~ATP binding,GO:0008092~cytoskeletal protein binding,GO:0008157~protein phosphatase 1 binding,GO:0008289~lipid binding,GO:0017137~Rab GTPase binding,GO:0019901~protein kinase binding,…	IPR000719:Protein kinase, catalytic domain,IPR000980:SH2 domain,IPR001060:FCH domain,IPR001245:Serine-threonine/tyrosine-protein kinase catalytic domain,IPR008266:Tyrosine-protein kinase, active site,IPR011009:Protein kinase-like domain,IPR016250:Tyrosine-protein kinase, non-receptor Fes, subgroup,IPR017441:Protein kinase, ATP binding site,IPR020635:Tyrosine-protein kinase, catalytic domain,		PIRSF000632:tyrosine-protein kinase, Fes/Fps type,	SM00055:FCH,SM00219:TyrKc,SM00252:SH2,	ATP-binding,Cell junction,Cell membrane,Cell projection,Coiled coil,Complete proteome,Cytoplasm,Cytoskeleton,Kinase,Lipid-binding,Membrane,Nucleotide-binding,Nucleus,Phosphoprotein,Proteomics identification,Reference proteome,SH2 domain,Transferase,Tyrosine-protein kinase,Ubl conjugation,	active site:Proton acceptor,binding site:ATP,chain:Proto-oncogene tyrosine-protein kinase Fer,domain:Protein kinase,domain:SH2,modified residue,nucleotide phosphate-binding region:ATP,
Frmd6	FERM domain containing 6(Frmd6)	Rattus norvegicus			GO:0003383~apical constriction,GO:0031032~actomyosin structure organization,GO:0032970~regulation of actin filament-based process,GO:0034613~cellular protein localization,	GO:0005737~cytoplasm,GO:0005856~cytoskeleton,GO:0005886~plasma membrane,GO:0043296~apical junction complex,	GO:0005200~structural constituent of cytoskeleton,	IPR000299:FERM domain,IPR011993:Pleckstrin homology-like domain,IPR014352:FERM/acyl-CoA-binding protein, 3-helical bundle,IPR018979:FERM, N-terminal,IPR018980:FERM, C-terminal PH-like domain,IPR019748:FERM central domain,IPR019749:Band 4.1 domain,	rno04390:Hippo signaling pathway,		SM00295:B41,SM01196:SM01196,	Cell membrane,Complete proteome,Cytoplasm,Membrane,Reference proteome,	chain:FERM domain-containing protein 6,compositionally biased region:Poly-Tyr,domain:FERM,
Frmd7	FERM domain containing 7(Frmd7)	Rattus norvegicus			GO:0010592~positive regulation of lamellipodium assembly,GO:0010975~regulation of neuron projection development,GO:0032091~negative regulation of protein binding,GO:0051057~positive regulation of small GTPase mediated signal transduction,GO:0051497~negative regulation of stress fiber assembly,	GO:0005615~extracellular space,GO:0005856~cytoskeleton,GO:0030426~growth cone,GO:0043005~neuron projection,GO:0043025~neuronal cell body,		IPR000299:FERM domain,IPR011993:Pleckstrin homology-like domain,IPR014352:FERM/acyl-CoA-binding protein, 3-helical bundle,IPR014847:FERM adjacent (FA),IPR018979:FERM, N-terminal,IPR018980:FERM, C-terminal PH-like domain,IPR019747:FERM conserved site,IPR019748:FERM central domain,IPR019749:Band 4.1 domain,			SM00295:B41,SM01195:SM01195,SM01196:SM01196,	Complete proteome,Reference proteome,
Frmd8	FERM domain containing 8(Frmd8)	Rattus norvegicus				GO:0005856~cytoskeleton,		IPR000299:FERM domain,IPR014352:FERM/acyl-CoA-binding protein, 3-helical bundle,IPR019748:FERM central domain,IPR019749:Band 4.1 domain,			SM00295:B41,	Acetylation,Complete proteome,Phosphoprotein,Reference proteome,Signal,	chain:FERM domain-containing protein 8,domain:FERM,modified residue,
Farp1	FERM, ARH/RhoGEF and pleckstrin domain protein 1(Farp1)	Rattus norvegicus			GO:0007416~synapse assembly,GO:0010923~negative regulation of phosphatase activity,GO:0035023~regulation of Rho protein signal transduction,GO:0043547~positive regulation of GTPase activity,GO:0048813~dendrite morphogenesis,	GO:0005737~cytoplasm,GO:0005829~cytosol,GO:0005856~cytoskeleton,GO:0030054~cell junction,GO:0030175~filopodium,GO:0030425~dendrite,GO:0031234~extrinsic component of cytoplasmic side of plasma membrane,GO:0043197~dendritic spine,	GO:0008092~cytoskeletal protein binding,GO:0030676~Rac guanyl-nucleotide exchange factor activity,GO:0048365~Rac GTPase binding,	IPR000219:Dbl homology (DH) domain,IPR000299:FERM domain,IPR000798:Ezrin/radixin/moesin like,IPR001849:Pleckstrin homology domain,IPR011993:Pleckstrin homology-like domain,IPR014352:FERM/acyl-CoA-binding protein, 3-helical bundle,IPR014847:FERM adjacent (FA),IPR018979:FERM, N-terminal,IPR018980:FERM, C-terminal PH-like domain,IPR019747:FERM conserved site,IPR019748:FERM central domain,IPR019749:B…			SM00233:PH,SM00295:B41,SM00325:RhoGEF,SM01195:SM01195,SM01196:SM01196,	Cell junction,Cell membrane,Cell projection,Complete proteome,Cytoplasm,Developmental protein,Guanine-nucleotide releasing factor,Membrane,Phosphoprotein,Reference proteome,Repeat,Synapse,Synaptosome,
Fgfr1op2	FGFR1 oncogene partner 2(Fgfr1op2)	Rattus norvegicus			GO:0009611~response to wounding,GO:0042060~wound healing,	GO:0005737~cytoplasm,	GO:0042803~protein homodimerization activity,	IPR008555:Suppressor of IKBKE 1,				Alternative splicing,Coiled coil,Complete proteome,Cytoplasm,Phosphoprotein,Reference proteome,	chain:FGFR1 oncogene partner 2 homolog,modified residue,sequence conflict,splice variant,
Ficd	FIC domain containing(Ficd)	Rattus norvegicus			GO:0006269~DNA replication, synthesis of RNA primer,GO:0006278~RNA-dependent DNA biosynthetic process,GO:0018117~protein adenylylation,	GO:0016021~integral component of membrane,	GO:0003720~telomerase activity,GO:0003724~RNA helicase activity,GO:0003896~DNA primase activity,GO:0004779~sulfate adenylyltransferase activity,GO:0005524~ATP binding,GO:0008193~tRNA guanylyltransferase activity,GO:0008905~mannose-phosphate guanylyltransferase activity,GO:0033677~DNA/RNA helicase activity,GO:0043338~CTP:2,3-di-O-geranylgeranyl-sn-glycero-1-phosphate cytidyltransferase activity,GO…	IPR003812:Fido domain,IPR011990:Tetratricopeptide-like helical,IPR013026:Tetratricopeptide repeat-containing domain,				ATP-binding,Complete proteome,Membrane,Nucleotide-binding,Nucleotidyltransferase,Reference proteome,Repeat,TPR repeat,Transferase,Transmembrane,Transmembrane helix,	chain:Adenosine monophosphate-protein transferase FICD,domain:Fido,modified residue,repeat:TPR 1,repeat:TPR 2,transmembrane region,
Fig4	FIG4 phosphoinositide 5-phosphatase(Fig4)	Rattus norvegicus			GO:0007033~vacuole organization,GO:0007626~locomotory behavior,GO:0010976~positive regulation of neuron projection development,GO:0016311~dephosphorylation,GO:0031642~negative regulation of myelination,GO:0032288~myelin assembly,GO:0043473~pigmentation,GO:0046488~phosphatidylinositol metabolic process,GO:0048666~neuron development,	GO:0005783~endoplasmic reticulum,GO:0005794~Golgi apparatus,GO:0010008~endosome membrane,GO:0055037~recycling endosome,	GO:0004438~phosphatidylinositol-3-phosphatase activity,GO:0034593~phosphatidylinositol bisphosphate phosphatase activity,GO:0043812~phosphatidylinositol-4-phosphate phosphatase activity,	IPR002013:Synaptojanin, N-terminal,				Complete proteome,Proteomics identification,Reference proteome,
Fkbp10	FK506 binding protein 10(Fkbp10)	Rattus norvegicus			GO:0000413~protein peptidyl-prolyl isomerization,GO:0006457~protein folding,GO:0061077~chaperone-mediated protein folding,	GO:0005789~endoplasmic reticulum membrane,	GO:0003755~peptidyl-prolyl cis-trans isomerase activity,GO:0005509~calcium ion binding,GO:0005528~FK506 binding,	IPR001179:Peptidyl-prolyl cis-trans isomerase, FKBP-type, domain,IPR002048:EF-hand domain,IPR011992:EF-hand-like domain,IPR018247:EF-Hand 1, calcium-binding site,IPR023566:Peptidyl-prolyl cis-trans isomerase, FKBP-type,			SM00054:EFh,	Complete proteome,Proteomics identification,Reference proteome,Signal,
Fkbp14	FK506 binding protein 14(Fkbp14)	Rattus norvegicus			GO:0000413~protein peptidyl-prolyl isomerization,GO:0061077~chaperone-mediated protein folding,	GO:0005789~endoplasmic reticulum membrane,	GO:0003755~peptidyl-prolyl cis-trans isomerase activity,GO:0005509~calcium ion binding,GO:0005528~FK506 binding,	IPR001179:Peptidyl-prolyl cis-trans isomerase, FKBP-type, domain,IPR002048:EF-hand domain,IPR011992:EF-hand-like domain,IPR018247:EF-Hand 1, calcium-binding site,IPR023566:Peptidyl-prolyl cis-trans isomerase, FKBP-type,				Complete proteome,Reference proteome,Signal,
Flt1	FMS-related tyrosine kinase 1(Flt1)	Rattus norvegicus			GO:0000186~activation of MAPKK activity,GO:0001525~angiogenesis,GO:0001569~patterning of blood vessels,GO:0001666~response to hypoxia,GO:0002040~sprouting angiogenesis,GO:0002548~monocyte chemotaxis,GO:0006468~protein phosphorylation,GO:0006935~chemotaxis,GO:0006940~regulation of smooth muscle contraction,GO:0007169~transmembrane receptor protein tyrosine kinase signaling pathway,GO:0007565~femal…	GO:0005615~extracellular space,GO:0005634~nucleus,GO:0005768~endosome,GO:0005886~plasma membrane,GO:0005887~integral component of plasma membrane,GO:0005925~focal adhesion,GO:0043235~receptor complex,	GO:0004714~transmembrane receptor protein tyrosine kinase activity,GO:0004716~receptor signaling protein tyrosine kinase activity,GO:0005021~vascular endothelial growth factor-activated receptor activity,GO:0005524~ATP binding,GO:0019838~growth factor binding,GO:0036326~VEGF-A-activated receptor activity,GO:0036327~VEGF-B-activated receptor activity,GO:0036332~placental growth factor-activated re…	IPR000719:Protein kinase, catalytic domain,IPR001245:Serine-threonine/tyrosine-protein kinase catalytic domain,IPR001824:Tyrosine-protein kinase, receptor class III, conserved site,IPR003598:Immunoglobulin subtype 2,IPR003599:Immunoglobulin subtype,IPR007110:Immunoglobulin-like domain,IPR008266:Tyrosine-protein kinase, active site,IPR009135:Tyrosine-protein kinase, vascular endothelial growth fac…	rno04014:Ras signaling pathway,rno04015:Rap1 signaling pathway,rno04066:HIF-1 signaling pathway,rno04151:PI3K-Akt signaling pathway,rno04510:Focal adhesion,rno05202:Transcriptional misregulation in cancer,rno05323:Rheumatoid arthritis,		SM00219:TyrKc,SM00408:IGc2,SM00409:IG,	Angiogenesis,ATP-binding,Cell membrane,Chemotaxis,Complete proteome,Developmental protein,Differentiation,Disulfide bond,Endosome,Glycoprotein,Immunoglobulin domain,Kinase,Membrane,Nucleotide-binding,Phosphoprotein,Receptor,Reference proteome,Repeat,Signal,Transferase,Transmembrane,Transmembrane helix,Tyrosine-protein kinase,Ubl conjugation,	active site:Proton acceptor,binding site:ATP,chain:Vascular endothelial growth factor receptor 1,disulfide bond,domain:Ig-like C2-type 1,domain:Ig-like C2-type 2,domain:Ig-like C2-type 3,domain:Ig-like C2-type 4,domain:Ig-like C2-type 5,domain:Ig-like C2-type 6,domain:Ig-like C2-type 7,domain:Protein kinase,glycosylation site:N-linked (GlcNAc...),modified residue,nucleotide phosphate-binding regi…
Fyn	FYN proto-oncogene, Src family tyrosine kinase(Fyn)	Rattus norvegicus			GO:0001764~neuron migration,GO:0006468~protein phosphorylation,GO:0007166~cell surface receptor signaling pathway,GO:0007169~transmembrane receptor protein tyrosine kinase signaling pathway,GO:0007417~central nervous system development,GO:0008360~regulation of cell shape,GO:0010629~negative regulation of gene expression,GO:0010976~positive regulation of neuron projection development,GO:0014068~po…	GO:0005739~mitochondrion,GO:0005768~endosome,GO:0005829~cytosol,GO:0005884~actin filament,GO:0005886~plasma membrane,GO:0014069~postsynaptic density,GO:0016020~membrane,GO:0031234~extrinsic component of cytoplasmic side of plasma membrane,GO:0043231~intracellular membrane-bounded organelle,GO:0045121~membrane raft,GO:0071944~cell periphery,	GO:0001664~G-protein coupled receptor binding,GO:0001948~glycoprotein binding,GO:0004672~protein kinase activity,GO:0004713~protein tyrosine kinase activity,GO:0004715~non-membrane spanning protein tyrosine kinase activity,GO:0005102~receptor binding,GO:0005515~protein binding,GO:0005524~ATP binding,GO:0015631~tubulin binding,GO:0019899~enzyme binding,GO:0032403~protein complex binding,GO:0042608…	IPR000719:Protein kinase, catalytic domain,IPR000980:SH2 domain,IPR001245:Serine-threonine/tyrosine-protein kinase catalytic domain,IPR001452:Src homology-3 domain,IPR008266:Tyrosine-protein kinase, active site,IPR011009:Protein kinase-like domain,IPR017441:Protein kinase, ATP binding site,IPR020635:Tyrosine-protein kinase, catalytic domain,	rno04071:Sphingolipid signaling pathway,rno04360:Axon guidance,rno04380:Osteoclast differentiation,rno04510:Focal adhesion,rno04520:Adherens junction,rno04611:Platelet activation,rno04650:Natural killer cell mediated cytotoxicity,rno04660:T cell receptor signaling pathway,rno04664:Fc epsilon RI signaling pathway,rno04725:Cholinergic synapse,rno05020:Prion diseases,rno05162:Measles,rno05416:Viral …		SM00219:TyrKc,SM00252:SH2,SM00326:SH3,	ATP-binding,Cell membrane,Complete proteome,Developmental protein,Kinase,Lipoprotein,Manganese,Membrane,Metal-binding,Myristate,Nucleotide-binding,Palmitate,Phosphoprotein,Reference proteome,SH2 domain,SH3 domain,Transferase,Tyrosine-protein kinase,	active site:Proton acceptor,binding site:ATP,chain:Proto-oncogene tyrosine-protein kinase Fyn,domain:Protein kinase,domain:SH2,domain:SH3,lipid moiety-binding region:N-myristoyl glycine,lipid moiety-binding region:S-palmitoyl cysteine,modified residue,mutagenesis site,nucleotide phosphate-binding region:ATP,
Fyco1	FYVE and coiled-coil domain containing 1(Fyco1)	Rattus norvegicus			GO:0072383~plus-end-directed vesicle transport along microtubule,	GO:0005764~lysosome,GO:0005770~late endosome,GO:0005776~autophagosome,GO:0016020~membrane,GO:0016021~integral component of membrane,GO:0043231~intracellular membrane-bounded organelle,	GO:0046872~metal ion binding,	IPR000306:Zinc finger, FYVE-type,IPR004012:RUN,IPR009038:GOLD,IPR011011:Zinc finger, FYVE/PHD-type,IPR013083:Zinc finger, RING/FYVE/PHD-type,IPR017455:Zinc finger, FYVE-related,			SM00064:FYVE,	Coiled coil,Complete proteome,Metal-binding,Proteomics identification,Reference proteome,Zinc,Zinc-finger,
Fanci	Fanconi anemia, complementation group I(Fanci)	Rattus norvegicus			GO:0006281~DNA repair,GO:0007095~mitotic G2 DNA damage checkpoint,GO:0031398~positive regulation of protein ubiquitination,	GO:0005654~nucleoplasm,GO:0005737~cytoplasm,GO:0016020~membrane,	GO:0070182~DNA polymerase binding,	IPR026171:Fanconi anemia group I protein,	rno03460:Fanconi anemia pathway,			Complete proteome,Proteomics identification,Reference proteome,
Faf2	Fas associated factor family member 2(Faf2)	Rattus norvegicus			GO:0006986~response to unfolded protein,GO:0030433~ER-associated ubiquitin-dependent protein catabolic process,GO:0030970~retrograde protein transport, ER to cytosol,GO:0034389~lipid particle organization,GO:0043086~negative regulation of catalytic activity,	GO:0005783~endoplasmic reticulum,GO:0005811~lipid particle,GO:0034098~VCP-NPL4-UFD1 AAA ATPase complex,	GO:0031625~ubiquitin protein ligase binding,GO:0035473~lipase binding,GO:0043130~ubiquitin binding,GO:0055102~lipase inhibitor activity,	IPR001012:UBX,IPR006577:UAS,IPR009060:UBA-like,IPR012336:Thioredoxin-like fold,			SM00594:UAS,	Acetylation,Coiled coil,Complete proteome,Cytoplasm,Endoplasmic reticulum,Lipid droplet,Proteomics identification,Reference proteome,Unfolded protein response,	chain:FAS-associated factor 2,domain:UBX,modified residue,
Faslg	Fas ligand(Faslg)	Rattus norvegicus			GO:0000122~negative regulation of transcription from RNA polymerase II promoter,GO:0006351~transcription, DNA-templated,GO:0006919~activation of cysteine-type endopeptidase activity involved in apoptotic process,GO:0006925~inflammatory cell apoptotic process,GO:0006955~immune response,GO:0008284~positive regulation of cell proliferation,GO:0008625~extrinsic apoptotic signaling pathway via death d…	GO:0005615~extracellular space,GO:0005634~nucleus,GO:0005886~plasma membrane,GO:0005901~caveola,GO:0009897~external side of plasma membrane,GO:0009986~cell surface,GO:0016021~integral component of membrane,GO:0016023~cytoplasmic, membrane-bounded vesicle,GO:0031410~cytoplasmic vesicle,GO:0043202~lysosomal lumen,GO:0045121~membrane raft,GO:0048471~perinuclear region of cytoplasm,GO:0060205~cytopla…	GO:0005123~death receptor binding,GO:0005125~cytokine activity,GO:0005164~tumor necrosis factor receptor binding,	IPR006052:Tumour necrosis factor,IPR008983:Tumour necrosis factor-like domain,IPR021184:Tumour necrosis factor, conserved site,	rno04010:MAPK signaling pathway,rno04014:Ras signaling pathway,rno04060:Cytokine-cytokine receptor interaction,rno04068:FoxO signaling pathway,rno04151:PI3K-Akt signaling pathway,rno04210:Apoptosis,rno04650:Natural killer cell mediated cytotoxicity,rno04722:Neurotrophin signaling pathway,rno04932:Non-alcoholic fatty liver disease (NAFLD),rno04940:Type I diabetes mellitus,rno05142:Chagas disease (…		SM00207:TNF,	Apoptosis,Cell membrane,Complete proteome,Cytokine,Cytoplasmic vesicle,Disulfide bond,Glycoprotein,Lysosome,Membrane,Nucleus,Reference proteome,Repressor,Secreted,Signal-anchor,Transcription,Transcription regulation,Transmembrane,Transmembrane helix,Ubl conjugation,	chain:Tumor necrosis factor ligand superfamily member 6, membrane form,chain:Tumor necrosis factor ligand superfamily member 6, soluble form,compositionally biased region:Poly-Pro,compositionally biased region:Pro-rich,disulfide bond,glycosylation site:N-linked (GlcNAc...),site:Cleavage,topological domain:Cytoplasmic,topological domain:Extracellular,transmembrane region,
Fcgr1a	Fc fragment of IgG receptor Ia(Fcgr1a)	Rattus norvegicus			GO:0001788~antibody-dependent cellular cytotoxicity,GO:0001798~positive regulation of type IIa hypersensitivity,GO:0001805~positive regulation of type III hypersensitivity,GO:0006898~receptor-mediated endocytosis,GO:0006910~phagocytosis, recognition,GO:0006911~phagocytosis, engulfment,GO:0007166~cell surface receptor signaling pathway,GO:0009617~response to bacterium,GO:0019884~antigen processing…	GO:0005886~plasma membrane,GO:0009897~external side of plasma membrane,GO:0016021~integral component of membrane,GO:0045121~membrane raft,	GO:0005515~protein binding,GO:0019770~IgG receptor activity,GO:0019864~IgG binding,GO:0031774~leukotriene receptor binding,	IPR003598:Immunoglobulin subtype 2,IPR003599:Immunoglobulin subtype,IPR007110:Immunoglobulin-like domain,IPR013151:Immunoglobulin,IPR013783:Immunoglobulin-like fold,	rno04145:Phagosome,rno04380:Osteoclast differentiation,rno04640:Hematopoietic cell lineage,rno04666:Fc gamma R-mediated phagocytosis,rno05140:Leishmaniasis,rno05150:Staphylococcus aureus infection,rno05152:Tuberculosis,rno05202:Transcriptional misregulation in cancer,rno05322:Systemic lupus erythematosus,		SM00408:IGc2,SM00409:IG,	Complete proteome,Immunoglobulin domain,Membrane,Receptor,Reference proteome,Transmembrane,Transmembrane helix,
Fcgr2a	Fc fragment of IgG, low affinity IIa, receptor(Fcgr2a)	Rattus norvegicus			GO:0001788~antibody-dependent cellular cytotoxicity,GO:0001798~positive regulation of type IIa hypersensitivity,GO:0001805~positive regulation of type III hypersensitivity,GO:0001812~positive regulation of type I hypersensitivity,GO:0001820~serotonin secretion,GO:0006910~phagocytosis, recognition,GO:0006911~phagocytosis, engulfment,GO:0007166~cell surface receptor signaling pathway,GO:0021675~ner…	GO:0005886~plasma membrane,GO:0009897~external side of plasma membrane,GO:0016021~integral component of membrane,GO:0070062~extracellular exosome,	GO:0019770~IgG receptor activity,GO:0019864~IgG binding,	IPR003599:Immunoglobulin subtype,IPR007110:Immunoglobulin-like domain,IPR013783:Immunoglobulin-like fold,	rno04145:Phagosome,rno04380:Osteoclast differentiation,rno04650:Natural killer cell mediated cytotoxicity,rno05140:Leishmaniasis,rno05150:Staphylococcus aureus infection,rno05152:Tuberculosis,rno05322:Systemic lupus erythematosus,		SM00409:IG,	Alternative splicing,Cell membrane,Complete proteome,Disulfide bond,Glycoprotein,IgG-binding protein,Immunoglobulin domain,Membrane,Receptor,Reference proteome,Repeat,Signal,Transmembrane,Transmembrane helix,	chain:Low affinity immunoglobulin gamma Fc region receptor II,chain:Low affinity immunoglobulin gamma Fc region receptor III,disulfide bond,domain:Ig-like C2-type 1,domain:Ig-like C2-type 2,glycosylation site:N-linked (GlcNAc...),modified residue,sequence variant,short sequence motif:ITIM motif,signal peptide,splice variant,topological domain:Cytoplasmic,topological domain:Extracellular,transmemb…
Fcgr2b	Fc fragment of IgG, low affinity IIb, receptor(Fcgr2b)	Rattus norvegicus			GO:0001811~negative regulation of type I hypersensitivity,GO:0002434~immune complex clearance,GO:0002638~negative regulation of immunoglobulin production,GO:0002862~negative regulation of inflammatory response to antigenic stimulus,GO:0002865~negative regulation of acute inflammatory response to antigenic stimulus,GO:0002924~negative regulation of humoral immune response mediated by circulating i…	GO:0005886~plasma membrane,GO:0009897~external side of plasma membrane,GO:0009986~cell surface,GO:0016021~integral component of membrane,GO:0045121~membrane raft,GO:0055037~recycling endosome,	GO:0019864~IgG binding,GO:0019865~immunoglobulin binding,	IPR003599:Immunoglobulin subtype,IPR007110:Immunoglobulin-like domain,IPR013783:Immunoglobulin-like fold,	rno04145:Phagosome,rno04380:Osteoclast differentiation,rno04662:B cell receptor signaling pathway,rno04666:Fc gamma R-mediated phagocytosis,rno05150:Staphylococcus aureus infection,rno05152:Tuberculosis,rno05162:Measles,		SM00409:IG,	Cell membrane,Complete proteome,Disulfide bond,Glycoprotein,IgG-binding protein,Immunoglobulin domain,Membrane,Phosphoprotein,Proteomics identification,Receptor,Reference proteome,Repeat,Signal,Transmembrane,Transmembrane helix,	chain:Low affinity immunoglobulin gamma Fc region receptor II,chain:Low affinity immunoglobulin gamma Fc region receptor III,disulfide bond,domain:Ig-like C2-type 1,domain:Ig-like C2-type 2,glycosylation site:N-linked (GlcNAc...),modified residue,sequence variant,short sequence motif:ITIM motif,signal peptide,splice variant,topological domain:Cytoplasmic,topological domain:Extracellular,transmemb…
Fezf2	Fez family zinc finger 2(Fezf2)	Rattus norvegicus			GO:0000122~negative regulation of transcription from RNA polymerase II promoter,GO:0006366~transcription from RNA polymerase II promoter,GO:0007411~axon guidance,GO:0007413~axonal fasciculation,GO:0007626~locomotory behavior,GO:0008285~negative regulation of cell proliferation,GO:0016358~dendrite development,GO:0021537~telencephalon development,GO:0021542~dentate gyrus development,GO:0021797~fore…		GO:0000978~RNA polymerase II core promoter proximal region sequence-specific DNA binding,GO:0001227~transcriptional repressor activity, RNA polymerase II transcription regulatory region sequence-specific binding,GO:0001228~transcriptional activator activity, RNA polymerase II transcription regulatory region sequence-specific binding,GO:0003682~chromatin binding,GO:0046872~metal ion binding,	IPR007087:Zinc finger, C2H2,IPR013087:Zinc finger C2H2-type/integrase DNA-binding domain,IPR015880:Zinc finger, C2H2-like,			SM00355:ZnF_C2H2,	Complete proteome,Reference proteome,
Fgfr1	Fibroblast growth factor receptor 1(Fgfr1)	Rattus norvegicus			GO:0000122~negative regulation of transcription from RNA polymerase II promoter,GO:0001525~angiogenesis,GO:0001657~ureteric bud development,GO:0001701~in utero embryonic development,GO:0001759~organ induction,GO:0002053~positive regulation of mesenchymal cell proliferation,GO:0002062~chondrocyte differentiation,GO:0002931~response to ischemia,GO:0007037~vacuolar phosphate transport,GO:0007420~bra…	GO:0005634~nucleus,GO:0005737~cytoplasm,GO:0005829~cytosol,GO:0005886~plasma membrane,GO:0016021~integral component of membrane,GO:0016023~cytoplasmic, membrane-bounded vesicle,GO:0031410~cytoplasmic vesicle,GO:0043235~receptor complex,GO:0048471~perinuclear region of cytoplasm,	GO:0001948~glycoprotein binding,GO:0004713~protein tyrosine kinase activity,GO:0005007~fibroblast growth factor-activated receptor activity,GO:0005515~protein binding,GO:0005524~ATP binding,GO:0008201~heparin binding,GO:0017134~fibroblast growth factor binding,GO:0032403~protein complex binding,GO:0042802~identical protein binding,GO:0042803~protein homodimerization activity,GO:0050839~cell adhes…	IPR000719:Protein kinase, catalytic domain,IPR001245:Serine-threonine/tyrosine-protein kinase catalytic domain,IPR003598:Immunoglobulin subtype 2,IPR003599:Immunoglobulin subtype,IPR007110:Immunoglobulin-like domain,IPR008266:Tyrosine-protein kinase, active site,IPR011009:Protein kinase-like domain,IPR013098:Immunoglobulin I-set,IPR013151:Immunoglobulin,IPR013783:Immunoglobulin-like fold,IPR01624…	rno04010:MAPK signaling pathway,rno04014:Ras signaling pathway,rno04015:Rap1 signaling pathway,rno04151:PI3K-Akt signaling pathway,rno04520:Adherens junction,rno04550:Signaling pathways regulating pluripotency of stem cells,rno04810:Regulation of actin cytoskeleton,rno05200:Pathways in cancer,rno05205:Proteoglycans in cancer,rno05215:Prostate cancer,rno05218:Melanoma,rno05230:Central carbon metab…	PIRSF000628:fibroblast growth factor receptor,	SM00219:TyrKc,SM00408:IGc2,SM00409:IG,	ATP-binding,Cell membrane,Complete proteome,Cytoplasm,Cytoplasmic vesicle,Disulfide bond,Glycoprotein,Heparin-binding,Immunoglobulin domain,Kinase,Membrane,Nucleotide-binding,Nucleus,Phosphoprotein,Receptor,Reference proteome,Repeat,Signal,Transferase,Transmembrane,Transmembrane helix,Tyrosine-protein kinase,Ubl conjugation,	active site:Proton acceptor,binding site:ATP,chain:Basic fibroblast growth factor receptor 1,disulfide bond,domain:Ig-like C2-type 1,domain:Ig-like C2-type 2,domain:Ig-like C2-type 3,domain:Protein kinase,glycosylation site:N-linked (GlcNAc...),modified residue,nucleotide phosphate-binding region:ATP,region of interest:Heparin-binding,signal peptide,site:Mediates interaction with PLC-gamma and SH…
Fv1	Friend virus susceptibility 1(Fv1)	Rattus norvegicus										Complete proteome,Reference proteome,
Gpatch2	G patch domain containing 2(Gpatch2)	Rattus norvegicus			GO:0010923~negative regulation of phosphatase activity,			IPR026291:G patch domain-containing protein 2,				Complete proteome,Proteomics identification,Reference proteome,
Gpatch4	G patch domain containing 4(Gpatch4)	Rattus norvegicus			GO:0002244~hematopoietic progenitor cell differentiation,		GO:0003676~nucleic acid binding,GO:0044822~poly(A) RNA binding,	IPR000467:G-patch domain,			SM00443:G_patch,	Acetylation,Complete proteome,Phosphoprotein,Reference proteome,	chain:G patch domain-containing protein 4,domain:G-patch,modified residue,
Gprin2	G protein regulated inducer of neurite outgrowth 2(Gprin2)	Rattus norvegicus						IPR026646:G protein-regulated inducer of neurite outgrowth,				Complete proteome,Reference proteome,
Gna12	G protein subunit alpha 12(Gna12)	Rattus norvegicus			GO:0001701~in utero embryonic development,GO:0007186~G-protein coupled receptor signaling pathway,GO:0007188~adenylate cyclase-modulating G-protein coupled receptor signaling pathway,GO:0007212~dopamine receptor signaling pathway,GO:0007266~Rho protein signal transduction,GO:0008360~regulation of cell shape,GO:0010762~regulation of fibroblast migration,GO:0030154~cell differentiation,GO:0032006~r…	GO:0005622~intracellular,GO:0005834~heterotrimeric G-protein complex,GO:0005925~focal adhesion,GO:0031526~brush border membrane,	GO:0003924~GTPase activity,GO:0004871~signal transducer activity,GO:0005525~GTP binding,GO:0031683~G-protein beta/gamma-subunit complex binding,GO:0031752~D5 dopamine receptor binding,GO:0046872~metal ion binding,	IPR000469:G-protein alpha subunit, group 12,IPR001019:Guanine nucleotide binding protein (G-protein), alpha subunit,IPR011025:G protein alpha subunit, helical insertion,IPR027417:P-loop containing nucleoside triphosphate hydrolase,	rno04010:MAPK signaling pathway,rno04022:cGMP-PKG signaling pathway,rno04071:Sphingolipid signaling pathway,rno04270:Vascular smooth muscle contraction,rno04730:Long-term depression,rno04810:Regulation of actin cytoskeleton,rno05200:Pathways in cancer,		SM00275:SM00275,	Complete proteome,GTP-binding,Lipoprotein,Magnesium,Membrane,Metal-binding,Nucleotide-binding,Palmitate,Reference proteome,Transducer,	chain:Guanine nucleotide-binding protein subunit alpha-12,lipid moiety-binding region:S-palmitoyl cysteine,modified residue,nucleotide phosphate-binding region:GTP,
Gnal	G protein subunit alpha L(Gnal)	Rattus norvegicus			GO:0001975~response to amphetamine,GO:0007186~G-protein coupled receptor signaling pathway,GO:0007189~adenylate cyclase-activating G-protein coupled receptor signaling pathway,GO:0007190~activation of adenylate cyclase activity,GO:0007191~adenylate cyclase-activating dopamine receptor signaling pathway,GO:0007608~sensory perception of smell,GO:0031000~response to caffeine,	GO:0005834~heterotrimeric G-protein complex,GO:0070062~extracellular exosome,	GO:0003924~GTPase activity,GO:0004871~signal transducer activity,GO:0005525~GTP binding,GO:0031683~G-protein beta/gamma-subunit complex binding,GO:0046872~metal ion binding,GO:0050827~toxin receptor binding,	IPR000367:G-protein alpha subunit, group S,IPR001019:Guanine nucleotide binding protein (G-protein), alpha subunit,IPR011025:G protein alpha subunit, helical insertion,IPR027417:P-loop containing nucleoside triphosphate hydrolase,	rno04020:Calcium signaling pathway,rno04728:Dopaminergic synapse,rno04740:Olfactory transduction,rno05012:Parkinson's disease,rno05142:Chagas disease (American trypanosomiasis),rno05146:Amoebiasis,		SM00275:SM00275,	Coiled coil,Complete proteome,GTP-binding,Isopeptide bond,Lipoprotein,Magnesium,Metal-binding,Nucleotide-binding,Palmitate,Phosphoprotein,Reference proteome,Transducer,Ubl conjugation,	chain:Guanine nucleotide-binding protein G(olf) subunit alpha,lipid moiety-binding region:N-palmitoyl glycine,lipid moiety-binding region:S-palmitoyl cysteine,nucleotide phosphate-binding region:GTP,sequence conflict,
Gnai3	G protein subunit alpha i3(Gnai3)	Rattus norvegicus			GO:0006906~vesicle fusion,GO:0007049~cell cycle,GO:0007188~adenylate cyclase-modulating G-protein coupled receptor signaling pathway,GO:0007193~adenylate cyclase-inhibiting G-protein coupled receptor signaling pathway,GO:0007212~dopamine receptor signaling pathway,GO:0008016~regulation of heart contraction,GO:0046039~GTP metabolic process,GO:0051048~negative regulation of secretion,GO:0051301~cel…	GO:0000139~Golgi membrane,GO:0005737~cytoplasm,GO:0005765~lysosomal membrane,GO:0005794~Golgi apparatus,GO:0005813~centrosome,GO:0005834~heterotrimeric G-protein complex,GO:0005886~plasma membrane,GO:0016020~membrane,GO:0030496~midbody,GO:0042588~zymogen granule,GO:0045121~membrane raft,GO:0070062~extracellular exosome,	GO:0003924~GTPase activity,GO:0004871~signal transducer activity,GO:0005515~protein binding,GO:0005525~GTP binding,GO:0019003~GDP binding,GO:0019904~protein domain specific binding,GO:0031683~G-protein beta/gamma-subunit complex binding,GO:0031821~G-protein coupled serotonin receptor binding,GO:0032794~GTPase activating protein binding,GO:0046872~metal ion binding,	IPR001019:Guanine nucleotide binding protein (G-protein), alpha subunit,IPR001408:G-protein alpha subunit, group I,IPR011025:G protein alpha subunit, helical insertion,IPR027417:P-loop containing nucleoside triphosphate hydrolase,	rno04015:Rap1 signaling pathway,rno04022:cGMP-PKG signaling pathway,rno04024:cAMP signaling pathway,rno04062:Chemokine signaling pathway,rno04071:Sphingolipid signaling pathway,rno04261:Adrenergic signaling in cardiomyocytes,rno04360:Axon guidance,rno04540:Gap junction,rno04611:Platelet activation,rno04670:Leukocyte transendothelial migration,rno04713:Circadian entrainment,rno04723:Retrograde end…		SM00275:SM00275,	Cell cycle,Cell division,Cell membrane,Complete proteome,Cytoplasm,Cytoskeleton,Direct protein sequencing,GTP-binding,Lipoprotein,Magnesium,Membrane,Metal-binding,Myristate,Nucleotide-binding,Palmitate,Reference proteome,Transducer,	chain:Guanine nucleotide-binding protein G(i) subunit alpha-1,chain:Guanine nucleotide-binding protein G(k) subunit alpha,helix,lipid moiety-binding region:N-myristoyl glycine,lipid moiety-binding region:S-palmitoyl cysteine,modified residue,nucleotide phosphate-binding region:GTP,strand,turn,
Gnao1	G protein subunit alpha o1(Gnao1)	Rattus norvegicus			GO:0007186~G-protein coupled receptor signaling pathway,GO:0007188~adenylate cyclase-modulating G-protein coupled receptor signaling pathway,GO:0007212~dopamine receptor signaling pathway,GO:0007568~aging,GO:0007626~locomotory behavior,GO:0008016~regulation of heart contraction,GO:0009987~cellular process,GO:0010243~response to organonitrogen compound,GO:0014070~response to organic cyclic compoun…	GO:0005834~heterotrimeric G-protein complex,GO:0016020~membrane,GO:0030425~dendrite,GO:0043005~neuron projection,GO:0043209~myelin sheath,GO:0043234~protein complex,GO:0044297~cell body,	GO:0003924~GTPase activity,GO:0004871~signal transducer activity,GO:0005515~protein binding,GO:0005525~GTP binding,GO:0019003~GDP binding,GO:0031683~G-protein beta/gamma-subunit complex binding,GO:0031821~G-protein coupled serotonin receptor binding,GO:0031852~mu-type opioid receptor binding,GO:0032403~protein complex binding,GO:0032794~GTPase activating protein binding,GO:0046872~metal ion bindi…	IPR001019:Guanine nucleotide binding protein (G-protein), alpha subunit,IPR001408:G-protein alpha subunit, group I,IPR011025:G protein alpha subunit, helical insertion,IPR027417:P-loop containing nucleoside triphosphate hydrolase,	rno04015:Rap1 signaling pathway,rno04713:Circadian entrainment,rno04723:Retrograde endocannabinoid signaling,rno04724:Glutamatergic synapse,rno04725:Cholinergic synapse,rno04726:Serotonergic synapse,rno04727:GABAergic synapse,rno04728:Dopaminergic synapse,rno04730:Long-term depression,rno04915:Estrogen signaling pathway,rno04916:Melanogenesis,rno04921:Oxytocin signaling pathway,rno05032:Morphine …		SM00275:SM00275,	Alternative splicing,Cell membrane,Complete proteome,Direct protein sequencing,GTP-binding,Lipoprotein,Magnesium,Membrane,Metal-binding,Myristate,Nucleotide-binding,Palmitate,Reference proteome,Transducer,	chain:Guanine nucleotide-binding protein G(o) subunit alpha,lipid moiety-binding region:N-myristoyl glycine,lipid moiety-binding region:S-palmitoyl cysteine,modified residue,nucleotide phosphate-binding region:GTP,site:Not S-palmitoylated,splice variant,
Gnat1	G protein subunit alpha transducin 1(Gnat1)	Rattus norvegicus			GO:0001580~detection of chemical stimulus involved in sensory perception of bitter taste,GO:0007186~G-protein coupled receptor signaling pathway,GO:0007188~adenylate cyclase-modulating G-protein coupled receptor signaling pathway,GO:0007601~visual perception,GO:0007602~phototransduction,GO:0007603~phototransduction, visible light,GO:0008283~cell proliferation,GO:0009642~response to light intensit…	GO:0001750~photoreceptor outer segment,GO:0001917~photoreceptor inner segment,GO:0005737~cytoplasm,GO:0005834~heterotrimeric G-protein complex,GO:0016324~apical plasma membrane,GO:0032391~photoreceptor connecting cilium,GO:0043025~neuronal cell body,	GO:0001664~G-protein coupled receptor binding,GO:0003924~GTPase activity,GO:0004871~signal transducer activity,GO:0005515~protein binding,GO:0005525~GTP binding,GO:0031683~G-protein beta/gamma-subunit complex binding,	IPR001019:Guanine nucleotide binding protein (G-protein), alpha subunit,IPR001408:G-protein alpha subunit, group I,IPR011025:G protein alpha subunit, helical insertion,IPR027417:P-loop containing nucleoside triphosphate hydrolase,	rno04744:Phototransduction,		SM00275:SM00275,	Complete proteome,GTP-binding,Nucleotide-binding,Reference proteome,Transducer,
Gnb1l	G protein subunit beta 1 like(Gnb1l)	Rattus norvegicus			GO:0035176~social behavior,	GO:0005737~cytoplasm,		IPR001680:WD40 repeat,IPR015943:WD40/YVTN repeat-like-containing domain,IPR017986:WD40-repeat-containing domain,IPR019775:WD40 repeat, conserved site,			SM00320:WD40,	Complete proteome,Reference proteome,
Gng5	G protein subunit gamma 5(Gng5)	Rattus norvegicus			GO:0007186~G-protein coupled receptor signaling pathway,GO:0072513~positive regulation of secondary heart field cardioblast proliferation,GO:2000179~positive regulation of neural precursor cell proliferation,	GO:0005739~mitochondrion,GO:0005834~heterotrimeric G-protein complex,GO:0016020~membrane,GO:0031680~G-protein beta/gamma-subunit complex,GO:0070062~extracellular exosome,	GO:0004871~signal transducer activity,GO:0030165~PDZ domain binding,	IPR001770:G-protein, gamma subunit,IPR015898:G-protein gamma-like domain,	rno04014:Ras signaling pathway,rno04062:Chemokine signaling pathway,rno04151:PI3K-Akt signaling pathway,rno04713:Circadian entrainment,rno04723:Retrograde endocannabinoid signaling,rno04724:Glutamatergic synapse,rno04725:Cholinergic synapse,rno04726:Serotonergic synapse,rno04727:GABAergic synapse,rno04728:Dopaminergic synapse,rno05032:Morphine addiction,rno05034:Alcoholism,rno05200:Pathways in ca…		SM00224:GGL,	Acetylation,Cell membrane,Complete proteome,Lipoprotein,Membrane,Methylation,Phosphoprotein,Prenylation,Reference proteome,Transducer,	chain:Guanine nucleotide-binding protein G(I)/G(S)/G(O) subunit gamma-5,lipid moiety-binding region:S-geranylgeranyl cysteine,modified residue,propeptide:Removed in mature form,
Gpr132	G protein-coupled receptor 132(Gpr132)	Rattus norvegicus			GO:0000082~G1/S transition of mitotic cell cycle,GO:0007186~G-protein coupled receptor signaling pathway,GO:0010972~negative regulation of G2/M transition of mitotic cell cycle,	GO:0016021~integral component of membrane,	GO:0004930~G-protein coupled receptor activity,	IPR000276:G protein-coupled receptor, rhodopsin-like,IPR005388:G2A lysophosphatidylcholine receptor,IPR017452:GPCR, rhodopsin-like, 7TM,				Complete proteome,G-protein coupled receptor,Membrane,Receptor,Reference proteome,Transducer,Transmembrane,Transmembrane helix,
Gpr137	G protein-coupled receptor 137(Gpr137)	Rattus norvegicus				GO:0016021~integral component of membrane,						Complete proteome,Membrane,Receptor,Reference proteome,Transmembrane,Transmembrane helix,
Gpr146	G protein-coupled receptor 146(Gpr146)	Rattus norvegicus			GO:0007186~G-protein coupled receptor signaling pathway,	GO:0016021~integral component of membrane,	GO:0004930~G-protein coupled receptor activity,	IPR000276:G protein-coupled receptor, rhodopsin-like,IPR017452:GPCR, rhodopsin-like, 7TM,				Complete proteome,Membrane,Reference proteome,Transmembrane,Transmembrane helix,
Gpr155	G protein-coupled receptor 155(Gpr155)	Rattus norvegicus			GO:0035556~intracellular signal transduction,GO:0050890~cognition,GO:0055085~transmembrane transport,	GO:0005622~intracellular,GO:0016021~integral component of membrane,GO:0070062~extracellular exosome,		IPR000591:DEP domain,IPR004776:Auxin efflux carrier,IPR011991:Winged helix-turn-helix DNA-binding domain,			SM00049:DEP,	Complete proteome,Membrane,Proteomics identification,Receptor,Reference proteome,Transmembrane,Transmembrane helix,
Gpr180	G protein-coupled receptor 180(Gpr180)	Rattus norvegicus			GO:0007186~G-protein coupled receptor signaling pathway,GO:0019236~response to pheromone,	GO:0016021~integral component of membrane,GO:0070062~extracellular exosome,		IPR019336:Intimal thickness related receptor, IRP,				Complete proteome,Membrane,Proteomics identification,Receptor,Reference proteome,Signal,Transmembrane,Transmembrane helix,
Gpr22	G protein-coupled receptor 22(Gpr22)	Rattus norvegicus			GO:0007186~G-protein coupled receptor signaling pathway,GO:0032870~cellular response to hormone stimulus,GO:1901652~response to peptide,	GO:0005887~integral component of plasma membrane,	GO:0004930~G-protein coupled receptor activity,GO:0042277~peptide binding,	IPR000276:G protein-coupled receptor, rhodopsin-like,IPR017452:GPCR, rhodopsin-like, 7TM,				Complete proteome,Membrane,Receptor,Reference proteome,Transmembrane,Transmembrane helix,
Gpr55	G protein-coupled receptor 55(Gpr55)	Rattus norvegicus			GO:0007202~activation of phospholipase C activity,GO:0035025~positive regulation of Rho protein signal transduction,GO:0038171~cannabinoid signaling pathway,GO:0045453~bone resorption,GO:0045671~negative regulation of osteoclast differentiation,GO:0051482~positive regulation of cytosolic calcium ion concentration involved in phospholipase C-activating G-protein coupled signaling pathway,GO:007037…	GO:0005887~integral component of plasma membrane,GO:0016021~integral component of membrane,	GO:0004930~G-protein coupled receptor activity,GO:0004949~cannabinoid receptor activity,	IPR000276:G protein-coupled receptor, rhodopsin-like,IPR017452:GPCR, rhodopsin-like, 7TM,				Complete proteome,Membrane,Receptor,Reference proteome,Transmembrane,Transmembrane helix,
Gpr82	G protein-coupled receptor 82(Gpr82)	Rattus norvegicus			GO:0007186~G-protein coupled receptor signaling pathway,	GO:0016021~integral component of membrane,	GO:0004930~G-protein coupled receptor activity,	IPR000276:G protein-coupled receptor, rhodopsin-like,IPR017452:GPCR, rhodopsin-like, 7TM,				Complete proteome,Membrane,Reference proteome,Transmembrane,Transmembrane helix,
Gpr89b	G protein-coupled receptor 89B(Gpr89b)	Rattus norvegicus			GO:0043123~positive regulation of I-kappaB kinase/NF-kappaB signaling,GO:0043588~skin development,GO:0051452~intracellular pH reduction,GO:1903959~regulation of anion transmembrane transport,	GO:0016021~integral component of membrane,GO:0030660~Golgi-associated vesicle membrane,GO:0032580~Golgi cisterna membrane,	GO:0004871~signal transducer activity,GO:0008308~voltage-gated anion channel activity,	IPR015672:GPCR 89-related,IPR022535:Golgi pH regulator, conserved domain,IPR025969:Abscisic acid G-protein coupled receptor-like domain,				Complete proteome,Membrane,Proteomics identification,Reference proteome,Transmembrane,Transmembrane helix,
Grk6	G protein-coupled receptor kinase 6(Grk6)	Rattus norvegicus			GO:0002029~desensitization of G-protein coupled receptor protein signaling pathway,GO:0006468~protein phosphorylation,GO:0007165~signal transduction,GO:0010360~negative regulation of anion channel activity,GO:0016055~Wnt signaling pathway,	GO:0005829~cytosol,GO:0005886~plasma membrane,GO:0016020~membrane,	GO:0004703~G-protein coupled receptor kinase activity,GO:0005524~ATP binding,GO:0047696~beta-adrenergic receptor kinase activity,	IPR000239:GPCR kinase,IPR000719:Protein kinase, catalytic domain,IPR000961:AGC-kinase, C-terminal,IPR008271:Serine/threonine-protein kinase, active site,IPR011009:Protein kinase-like domain,IPR016137:Regulator of G protein signalling superfamily,IPR017441:Protein kinase, ATP binding site,	rno04062:Chemokine signaling pathway,rno04144:Endocytosis,rno05032:Morphine addiction,		SM00133:S_TK_X,SM00220:S_TKc,SM00315:RGS,	ATP-binding,Complete proteome,Kinase,Lipoprotein,Membrane,Nucleotide-binding,Palmitate,Phosphoprotein,Proteomics identification,Receptor,Reference proteome,Serine/threonine-protein kinase,Transferase,Wnt signaling pathway,	active site:Proton acceptor,binding site:ATP,chain:G protein-coupled receptor kinase 6,domain:AGC-kinase C-terminal,domain:Protein kinase,domain:RGS,lipid moiety-binding region:S-palmitoyl cysteine,modified residue,nucleotide phosphate-binding region:ATP,region of interest:N-terminal,
Gprc5a	G protein-coupled receptor, class C, group 5, member A(Gprc5a)	Rattus norvegicus			GO:0007175~negative regulation of epidermal growth factor-activated receptor activity,GO:0007186~G-protein coupled receptor signaling pathway,GO:0098609~cell-cell adhesion,	GO:0005886~plasma membrane,GO:0005913~cell-cell adherens junction,GO:0016021~integral component of membrane,GO:0043231~intracellular membrane-bounded organelle,GO:0070062~extracellular exosome,	GO:0004930~G-protein coupled receptor activity,GO:0098641~cadherin binding involved in cell-cell adhesion,	IPR017978:GPCR, family 3, C-terminal,				Complete proteome,Membrane,Receptor,Reference proteome,Transmembrane,Transmembrane helix,
Gprc5c	G protein-coupled receptor, class C, group 5, member C(Gprc5c)	Rattus norvegicus			GO:0007186~G-protein coupled receptor signaling pathway,	GO:0005739~mitochondrion,GO:0005886~plasma membrane,GO:0016021~integral component of membrane,GO:0031982~vesicle,GO:0043235~receptor complex,GO:0070062~extracellular exosome,	GO:0004930~G-protein coupled receptor activity,	IPR017978:GPCR, family 3, C-terminal,				Cell membrane,Complete proteome,G-protein coupled receptor,Glycoprotein,Membrane,Phosphoprotein,Proteomics identification,Receptor,Reference proteome,Signal,Transducer,Transmembrane,Transmembrane helix,	chain:G-protein coupled receptor family C group 5 member C,glycosylation site:N-linked (GlcNAc...),modified residue,signal peptide,topological domain:Cytoplasmic,topological domain:Extracellular,transmembrane region,
Gpr88	G-protein coupled receptor 88(Gpr88)	Rattus norvegicus			GO:0007166~cell surface receptor signaling pathway,GO:0007186~G-protein coupled receptor signaling pathway,GO:0007626~locomotory behavior,GO:0019228~neuronal action potential,GO:0050885~neuromuscular process controlling balance,GO:0061743~motor learning,	GO:0005634~nucleus,GO:0005737~cytoplasm,GO:0005886~plasma membrane,GO:0005887~integral component of plasma membrane,	GO:0003774~motor activity,GO:0004930~G-protein coupled receptor activity,	IPR000276:G protein-coupled receptor, rhodopsin-like,IPR017452:GPCR, rhodopsin-like, 7TM,				Cell membrane,Complete proteome,Cytoplasm,G-protein coupled receptor,Glycoprotein,Membrane,Nucleus,Receptor,Reference proteome,Transducer,Transmembrane,Transmembrane helix,	chain:Probable G-protein coupled receptor 88,glycosylation site:N-linked (GlcNAc...),topological domain:Cytoplasmic,topological domain:Extracellular,transmembrane region,
Gpsm3	G-protein signaling modulator 3(Gpsm3)	Rattus norvegicus			GO:0002690~positive regulation of leukocyte chemotaxis,GO:0006955~immune response,GO:0050729~positive regulation of inflammatory response,GO:0050790~regulation of catalytic activity,GO:1900017~positive regulation of cytokine production involved in inflammatory response,	GO:0005737~cytoplasm,GO:0005886~plasma membrane,	GO:0030695~GTPase regulator activity,	IPR003109:GoLoco motif,			SM00390:GoLoco,	Complete proteome,Cytoplasm,Phosphoprotein,Reference proteome,Repeat,	chain:G-protein-signaling modulator 3,compositionally biased region:Poly-Pro,domain:GoLoco 1,domain:GoLoco 2,domain:GoLoco 3,modified residue,
Grsf1	G-rich RNA sequence binding factor 1(Grsf1)	Rattus norvegicus			GO:0006396~RNA processing,GO:0009952~anterior/posterior pattern specification,GO:0016331~morphogenesis of embryonic epithelium,	GO:0005739~mitochondrion,GO:0035770~ribonucleoprotein granule,GO:0042645~mitochondrial nucleoid,	GO:0000166~nucleotide binding,GO:0003723~RNA binding,GO:0044822~poly(A) RNA binding,	IPR000504:RNA recognition motif domain,IPR012677:Nucleotide-binding, alpha-beta plait,			SM00360:RRM,	Complete proteome,Proteomics identification,Reference proteome,
Gspt1	G1 to S phase transition 1(Gspt1)	Rattus norvegicus		Translation, ribosomal structure and biogenesis,	GO:0002184~cytoplasmic translational termination,GO:0006479~protein methylation,	GO:0005829~cytosol,GO:0018444~translation release factor complex,	GO:0003747~translation release factor activity,GO:0003924~GTPase activity,GO:0005525~GTP binding,GO:0044822~poly(A) RNA binding,	IPR000795:Elongation factor, GTP-binding domain,IPR004160:Translation elongation factor EFTu/EF1A, C-terminal,IPR004161:Translation elongation factor EFTu/EF1A, domain 2,IPR009000:Translation elongation/initiation factor/Ribosomal, beta-barrel,IPR009001:Translation elongation factor EF1A/initiation factor IF2gamma, C-terminal,IPR009818:Ataxin-2, C-terminal,IPR027417:P-loop containing nucleoside t…	rno03015:mRNA surveillance pathway,			Complete proteome,Proteomics identification,Reference proteome,
Gspt2	G1 to S phase transition 2(Gspt2)	Rattus norvegicus		Translation, ribosomal structure and biogenesis,			GO:0003924~GTPase activity,GO:0005525~GTP binding,GO:0044822~poly(A) RNA binding,	IPR000795:Elongation factor, GTP-binding domain,IPR004160:Translation elongation factor EFTu/EF1A, C-terminal,IPR004161:Translation elongation factor EFTu/EF1A, domain 2,IPR009000:Translation elongation/initiation factor/Ribosomal, beta-barrel,IPR009001:Translation elongation factor EF1A/initiation factor IF2gamma, C-terminal,IPR009818:Ataxin-2, C-terminal,IPR027417:P-loop containing nucleoside t…	rno03015:mRNA surveillance pathway,			Complete proteome,Reference proteome,
G3bp1	G3BP stress granule assembly factor 1(G3bp1)	Rattus norvegicus			GO:0006810~transport,GO:0090090~negative regulation of canonical Wnt signaling pathway,	GO:0005737~cytoplasm,GO:0005829~cytosol,GO:0005925~focal adhesion,GO:0010494~cytoplasmic stress granule,GO:0030529~intracellular ribonucleoprotein complex,	GO:0000166~nucleotide binding,GO:0003729~mRNA binding,GO:0044822~poly(A) RNA binding,	IPR000504:RNA recognition motif domain,IPR002075:Nuclear transport factor 2,IPR012677:Nucleotide-binding, alpha-beta plait,IPR018222:Nuclear transport factor 2, Eukaryote,			SM00360:RRM,	Complete proteome,Proteomics identification,Reference proteome,
Gabpa	GA binding protein transcription factor, alpha subunit(Gabpa)	Rattus norvegicus			GO:0000122~negative regulation of transcription from RNA polymerase II promoter,GO:0001701~in utero embryonic development,GO:0006357~regulation of transcription from RNA polymerase II promoter,GO:0006366~transcription from RNA polymerase II promoter,GO:0030154~cell differentiation,GO:0045653~negative regulation of megakaryocyte differentiation,GO:0045944~positive regulation of transcription from …	GO:0000790~nuclear chromatin,GO:0005634~nucleus,GO:0005654~nucleoplasm,	GO:0000978~RNA polymerase II core promoter proximal region sequence-specific DNA binding,GO:0000981~RNA polymerase II transcription factor activity, sequence-specific DNA binding,GO:0001077~transcriptional activator activity, RNA polymerase II core promoter proximal region sequence-specific binding,GO:0001228~transcriptional activator activity, RNA polymerase II transcription regulatory region se…	IPR000418:Ets domain,IPR003118:Pointed domain,IPR011991:Winged helix-turn-helix DNA-binding domain,IPR013761:Sterile alpha motif/pointed domain,IPR016312:Transcription factor, GA-binding, alpha subunit,IPR024668:GA-binding protein alpha subunit, N-terminal,		PIRSF001703:GA-binding transcription factor,alpha subunit ,	SM00251:SAM_PNT,SM00413:ETS,	Complete proteome,DNA-binding,Nucleus,Proteomics identification,Reference proteome,
Gabarapl2	GABA(A) receptor-associated protein like 2(Gabarapl2)	Rattus norvegicus			GO:0000045~autophagosome assembly,GO:0000422~mitophagy,GO:0006995~cellular response to nitrogen starvation,GO:0015031~protein transport,GO:1901799~negative regulation of proteasomal protein catabolic process,	GO:0000139~Golgi membrane,GO:0000421~autophagosome membrane,GO:0005622~intracellular,GO:0005737~cytoplasm,GO:0005776~autophagosome,GO:0005794~Golgi apparatus,GO:0005829~cytosol,GO:0031410~cytoplasmic vesicle,	GO:0031625~ubiquitin protein ligase binding,	IPR004241:Autophagy protein Atg8 ubiquitin-like,	rno04068:FoxO signaling pathway,rno04140:Regulation of autophagy,rno04727:GABAergic synapse,			Acetylation,Autophagy,Complete proteome,Cytoplasmic vesicle,Golgi apparatus,Lipoprotein,Phosphoprotein,Protein transport,Reference proteome,Transport,	chain:Gamma-aminobutyric acid receptor- associated protein-like 2,modified residue,region of interest:Interaction with beta-tubulin,region of interest:Interaction with GABRG2,
Gata1	GATA binding protein 1(Gata1)	Rattus norvegicus			GO:0000122~negative regulation of transcription from RNA polymerase II promoter,GO:0001701~in utero embryonic development,GO:0006355~regulation of transcription, DNA-templated,GO:0006366~transcription from RNA polymerase II promoter,GO:0007204~positive regulation of cytosolic calcium ion concentration,GO:0007267~cell-cell signaling,GO:0007507~heart development,GO:0008285~negative regulation of ce…	GO:0005634~nucleus,GO:0005667~transcription factor complex,GO:0017053~transcriptional repressor complex,	GO:0000976~transcription regulatory region sequence-specific DNA binding,GO:0000977~RNA polymerase II regulatory region sequence-specific DNA binding,GO:0000978~RNA polymerase II core promoter proximal region sequence-specific DNA binding,GO:0000979~RNA polymerase II core promoter sequence-specific DNA binding,GO:0000981~RNA polymerase II transcription factor activity, sequence-specific DNA bindi…	IPR000679:Zinc finger, GATA-type,IPR013088:Zinc finger, NHR/GATA-type,			SM00401:ZnF_GATA,	Acetylation,Activator,Complete proteome,DNA-binding,Isopeptide bond,Metal-binding,Nucleus,Phosphoprotein,Reference proteome,Repeat,Repressor,Transcription,Transcription regulation,Ubl conjugation,Zinc,Zinc-finger,	chain:Erythroid transcription factor,cross-link:Glycyl lysine isopeptide (Lys-Gly) (interchain with G-Cter in SUMO),modified residue,region of interest:Required for interaction with ZFPM1,zinc finger region:GATA-type 1,zinc finger region:GATA-type 2,
Gata2	GATA binding protein 2(Gata2)	Rattus norvegicus			GO:0000122~negative regulation of transcription from RNA polymerase II promoter,GO:0001655~urogenital system development,GO:0001709~cell fate determination,GO:0001764~neuron migration,GO:0001892~embryonic placenta development,GO:0006351~transcription, DNA-templated,GO:0006366~transcription from RNA polymerase II promoter,GO:0006909~phagocytosis,GO:0007204~positive regulation of cytosolic calcium …	GO:0005634~nucleus,GO:0005654~nucleoplasm,GO:0005667~transcription factor complex,GO:0043234~protein complex,	GO:0000977~RNA polymerase II regulatory region sequence-specific DNA binding,GO:0000979~RNA polymerase II core promoter sequence-specific DNA binding,GO:0000980~RNA polymerase II distal enhancer sequence-specific DNA binding,GO:0001077~transcriptional activator activity, RNA polymerase II core promoter proximal region sequence-specific binding,GO:0001085~RNA polymerase II transcription factor bin…	IPR000679:Zinc finger, GATA-type,IPR013088:Zinc finger, NHR/GATA-type,IPR016374:Transcription factor, GATA-1/2/3,		PIRSF003027:transcription factor, GATA-1/2/3 types,	SM00401:ZnF_GATA,	Activator,Complete proteome,DNA-binding,Metal-binding,Methylation,Nucleus,Phagocytosis,Phosphoprotein,Reference proteome,Repeat,Transcription,Transcription regulation,Zinc,Zinc-finger,	chain:Endothelial transcription factor GATA-2,sequence conflict,zinc finger region:GATA-type 1,zinc finger region:GATA-type 2,
Gatad1	GATA zinc finger domain containing 1(Gatad1)	Rattus norvegicus			GO:0006355~regulation of transcription, DNA-templated,	GO:0005634~nucleus,GO:0005654~nucleoplasm,	GO:0003700~transcription factor activity, sequence-specific DNA binding,GO:0008270~zinc ion binding,GO:0043565~sequence-specific DNA binding,	IPR000679:Zinc finger, GATA-type,IPR013088:Zinc finger, NHR/GATA-type,				Complete proteome,Reference proteome,
Gatad2b	GATA zinc finger domain containing 2B(Gatad2b)	Rattus norvegicus			GO:0000122~negative regulation of transcription from RNA polymerase II promoter,GO:0006306~DNA methylation,GO:0043044~ATP-dependent chromatin remodeling,	GO:0000790~nuclear chromatin,GO:0005654~nucleoplasm,GO:0016581~NuRD complex,GO:0043234~protein complex,	GO:0000977~RNA polymerase II regulatory region sequence-specific DNA binding,GO:0000978~RNA polymerase II core promoter proximal region sequence-specific DNA binding,GO:0000980~RNA polymerase II distal enhancer sequence-specific DNA binding,GO:0003700~transcription factor activity, sequence-specific DNA binding,GO:0008270~zinc ion binding,GO:0031492~nucleosomal DNA binding,	IPR000679:Zinc finger, GATA-type,IPR013088:Zinc finger, NHR/GATA-type,				Coiled coil,Complete proteome,Proteomics identification,Reference proteome,
Gdi1	GDP dissociation inhibitor 1(Gdi1)	Rattus norvegicus			GO:0007264~small GTPase mediated signal transduction,GO:0015031~protein transport,GO:0032482~Rab protein signal transduction,GO:0043547~positive regulation of GTPase activity,GO:0050771~negative regulation of axonogenesis,GO:0051592~response to calcium ion,GO:0055114~oxidation-reduction process,GO:0090315~negative regulation of protein targeting to membrane,	GO:0005622~intracellular,GO:0005737~cytoplasm,GO:0005794~Golgi apparatus,GO:0030496~midbody,GO:0043005~neuron projection,GO:0043209~myelin sheath,GO:0043234~protein complex,	GO:0005093~Rab GDP-dissociation inhibitor activity,GO:0005096~GTPase activator activity,GO:0005515~protein binding,GO:0016491~oxidoreductase activity,GO:0017137~Rab GTPase binding,	IPR000806:Rab GDI protein,IPR016040:NAD(P)-binding domain,IPR018203:GDP dissociation inhibitor,IPR023753:Pyridine nucleotide-disulphide oxidoreductase, FAD/NAD(P)-binding domain,				Acetylation,Complete proteome,Cytoplasm,Direct protein sequencing,Golgi apparatus,GTPase activation,Phosphoprotein,Reference proteome,	chain:Rab GDP dissociation inhibitor alpha,modified residue,sequence conflict,
Gdi2	GDP dissociation inhibitor 2(Gdi2)	Rattus norvegicus			GO:0007264~small GTPase mediated signal transduction,GO:0015031~protein transport,GO:0016192~vesicle-mediated transport,GO:0043547~positive regulation of GTPase activity,GO:0055114~oxidation-reduction process,	GO:0005794~Golgi apparatus,GO:0005829~cytosol,GO:0005925~focal adhesion,GO:0016020~membrane,GO:0031982~vesicle,GO:0043209~myelin sheath,GO:0070062~extracellular exosome,	GO:0005093~Rab GDP-dissociation inhibitor activity,GO:0005096~GTPase activator activity,GO:0016491~oxidoreductase activity,GO:0031267~small GTPase binding,GO:0044822~poly(A) RNA binding,	IPR000806:Rab GDI protein,IPR018203:GDP dissociation inhibitor,IPR023753:Pyridine nucleotide-disulphide oxidoreductase, FAD/NAD(P)-binding domain,				Acetylation,Complete proteome,Cytoplasm,Direct protein sequencing,GTPase activation,Membrane,Phosphoprotein,Reference proteome,	chain:Rab GDP dissociation inhibitor beta,modified residue,sequence conflict,
Gen1	GEN1 Holliday junction 5' flap endonuclease(Gen1)	Rattus norvegicus			GO:0000724~double-strand break repair via homologous recombination,GO:0010824~regulation of centrosome duplication,GO:0071139~resolution of recombination intermediates,GO:0071140~resolution of mitotic recombination intermediates,GO:0090267~positive regulation of mitotic cell cycle spindle assembly checkpoint,GO:0090305~nucleic acid phosphodiester bond hydrolysis,	GO:0005813~centrosome,GO:0070062~extracellular exosome,	GO:0003677~DNA binding,GO:0008821~crossover junction endodeoxyribonuclease activity,	IPR006084:XPG/Rad2 endonuclease,IPR006085:XPG N-terminal,IPR006086:XPG-I domain,IPR008918:Helix-hairpin-helix motif, class 2,IPR020045:5'-3' exonuclease, C-terminal domain,			SM00279:HhH2,SM00484:XPGI,SM00485:XPGN,	Complete proteome,Reference proteome,
Ghdc	GH3 domain containing(Ghdc)	Rattus norvegicus				GO:0005783~endoplasmic reticulum,GO:0016020~membrane,		IPR004993:GH3 auxin-responsive promoter,				Complete proteome,Proteomics identification,Reference proteome,Signal,
Gipc1	GIPC PDZ domain containing family, member 1(Gipc1)	Rattus norvegicus			GO:0006605~protein targeting,GO:0007268~chemical synaptic transmission,GO:0014047~glutamate secretion,GO:0030511~positive regulation of transforming growth factor beta receptor signaling pathway,GO:0031647~regulation of protein stability,GO:0032435~negative regulation of proteasomal ubiquitin-dependent protein catabolic process,GO:0032467~positive regulation of cytokinesis,GO:0043542~endothelial …	GO:0005737~cytoplasm,GO:0005829~cytosol,GO:0005903~brush border,GO:0005913~cell-cell adherens junction,GO:0005938~cell cortex,GO:0008021~synaptic vesicle,GO:0012506~vesicle membrane,GO:0016020~membrane,GO:0030139~endocytic vesicle,GO:0031410~cytoplasmic vesicle,GO:0043197~dendritic spine,GO:0043198~dendritic shaft,GO:0070062~extracellular exosome,	GO:0003779~actin binding,GO:0005102~receptor binding,GO:0005515~protein binding,GO:0017022~myosin binding,GO:0030165~PDZ domain binding,GO:0042803~protein homodimerization activity,GO:0098641~cadherin binding involved in cell-cell adhesion,	IPR001478:PDZ domain,IPR017379:Uncharacterised conserved protein UCP038083, PDZ,		PIRSF038083:uncharacterized protein with PDZ domain, GIPC type,	SM00228:PDZ,	Complete proteome,Cytoplasm,Membrane,Phosphoprotein,Reference proteome,	chain:PDZ domain-containing protein GIPC1,sequence conflict,
Gli4	GLI family zinc finger 4(Gli4)	Rattus norvegicus		General function prediction only,	GO:0006355~regulation of transcription, DNA-templated,		GO:0003676~nucleic acid binding,GO:0003700~transcription factor activity, sequence-specific DNA binding,GO:0046872~metal ion binding,	IPR007087:Zinc finger, C2H2,IPR013087:Zinc finger C2H2-type/integrase DNA-binding domain,IPR015880:Zinc finger, C2H2-like,			SM00355:ZnF_C2H2,	Complete proteome,Reference proteome,
Gm2a	GM2 ganglioside activator(Gm2a)	Rattus norvegicus			GO:0001573~ganglioside metabolic process,GO:0006689~ganglioside catabolic process,GO:0006869~lipid transport,GO:0007611~learning or memory,GO:0009313~oligosaccharide catabolic process,GO:0019915~lipid storage,GO:0050877~neurological system process,GO:0050885~neuromuscular process controlling balance,GO:0051345~positive regulation of hydrolase activity,GO:0061025~membrane fusion,	GO:0005737~cytoplasm,GO:0005739~mitochondrion,GO:0005764~lysosome,GO:0005889~hydrogen:potassium-exchanging ATPase complex,GO:0009898~cytoplasmic side of plasma membrane,GO:0045179~apical cortex,GO:0070062~extracellular exosome,	GO:0004563~beta-N-acetylhexosaminidase activity,GO:0005319~lipid transporter activity,GO:0008047~enzyme activator activity,GO:0008289~lipid binding,GO:0016004~phospholipase activator activity,GO:0032428~beta-N-acetylgalactosaminidase activity,	IPR003172:MD-2-related lipid-recognition (ML) domain,	rno04142:Lysosome,		SM00737:ML,	Complete proteome,Proteomics identification,Reference proteome,Signal,
LOC103694910	GPI mannosyltransferase 1(LOC103694910)	Rattus norvegicus			GO:0006506~GPI anchor biosynthetic process,GO:0097502~mannosylation,	GO:0005789~endoplasmic reticulum membrane,GO:0016021~integral component of membrane,	GO:0000030~mannosyltransferase activity,	IPR007704:Mannosyltransferase, DXD,	rno00563:Glycosylphosphatidylinositol(GPI)-anchor biosynthesis,rno01100:Metabolic pathways,			Complete proteome,Endoplasmic reticulum,Glycosyltransferase,GPI-anchor biosynthesis,Membrane,Reference proteome,Transferase,Transmembrane,Transmembrane helix,
Gripap1	GRIP1 associated protein 1(Gripap1)	Rattus norvegicus				GO:0005769~early endosome,GO:0072562~blood microparticle,		IPR026204:GRIP1-associated protein 1,				Acetylation,Alternative splicing,Coiled coil,Complete proteome,Endosome,Phosphoprotein,Reference proteome,	chain:GRIP1-associated protein 1,modified residue,mutagenesis site,site:Cleavage; by caspase-3,splice variant,
Gtpbp10	GTP binding protein 10(Gtpbp10)	Rattus norvegicus				GO:0005739~mitochondrion,	GO:0000287~magnesium ion binding,GO:0003924~GTPase activity,GO:0005525~GTP binding,GO:0044822~poly(A) RNA binding,	IPR006073:GTP binding domain,IPR006169:GTP1/OBG domain,IPR014100:GTP-binding protein Obg/CgtA,IPR027417:P-loop containing nucleoside triphosphate hydrolase,		PIRSF002401:GTP-binding protein, obg type,		Complete proteome,Reference proteome,
Gtpbp3	GTP binding protein 3(Gtpbp3)	Rattus norvegicus			GO:0002098~tRNA wobble uridine modification,GO:0030488~tRNA methylation,	GO:0005634~nucleus,GO:0005739~mitochondrion,	GO:0003924~GTPase activity,GO:0005525~GTP binding,	IPR004520:tRNA modification GTPase MnmE,IPR005225:Small GTP-binding protein domain,IPR006073:GTP binding domain,IPR018948:GTP-binding protein TrmE, N-terminal,IPR025867:tRNA modification GTPase MnmE C-terminal domain,IPR027266:GTP-binding protein TrmE/Glycine cleavage system T protein, domain 1,IPR027368:tRNA modification GTPase MnmE domain 2,IPR027417:P-loop containing nucleoside triphosphate hy…				Complete proteome,GTP-binding,Mitochondrion,Nucleotide-binding,Reference proteome,Transit peptide,tRNA processing,	chain:tRNA modification GTPase GTPBP3, mitochondrial,nucleotide phosphate-binding region:GTP,transit peptide:Mitochondrion,
Gimap7	GTPase, IMAP family member 7(Gimap7)	Rattus norvegicus				GO:0005811~lipid particle,	GO:0003924~GTPase activity,GO:0005525~GTP binding,GO:0042803~protein homodimerization activity,	IPR006703:AIG1,IPR027417:P-loop containing nucleoside triphosphate hydrolase,				Complete proteome,Reference proteome,
Gmip	Gem-interacting protein(Gmip)	Rattus norvegicus			GO:0002230~positive regulation of defense response to virus by host,GO:0034260~negative regulation of GTPase activity,GO:0035556~intracellular signal transduction,GO:0043547~positive regulation of GTPase activity,GO:0098779~mitophagy in response to mitochondrial depolarization,GO:0098792~xenophagy,	GO:0005622~intracellular,	GO:0005096~GTPase activator activity,GO:0046872~metal ion binding,	IPR000198:Rho GTPase-activating protein domain,IPR002219:Protein kinase C-like, phorbol ester/diacylglycerol binding,IPR008936:Rho GTPase activation protein,			SM00109:C1,SM00324:RhoGAP,	Coiled coil,Complete proteome,Metal-binding,Reference proteome,Zinc,
LOC103690018	Golgi reassembly-stacking protein 2-like(LOC103690018)	Rattus norvegicus						IPR001478:PDZ domain,IPR007583:GRASP55/65,IPR024958:GRASP55/65 PDZ-like domain,				Complete proteome,Proteomics identification,Reference proteome,
Gapt	Grb2-binding adaptor protein, transmembrane(Gapt)	Rattus norvegicus			GO:0001782~B cell homeostasis,GO:0002322~B cell proliferation involved in immune response,GO:0002381~immunoglobulin production involved in immunoglobulin mediated immune response,	GO:0016021~integral component of membrane,		IPR021082:Protein GAPT,				Complete proteome,Reference proteome,
Haus5	HAUS augmin-like complex, subunit 5(Haus5)	Rattus norvegicus			GO:0051225~spindle assembly,GO:0051297~centrosome organization,	GO:0005813~centrosome,GO:0070652~HAUS complex,		IPR026215:HAUS augmin-like complex subunit 5,				Coiled coil,Complete proteome,Reference proteome,
Haus7	HAUS augmin-like complex, subunit 7(Haus7)	Rattus norvegicus			GO:0051225~spindle assembly,GO:0051297~centrosome organization,	GO:0005730~nucleolus,GO:0005737~cytoplasm,GO:0005813~centrosome,GO:0005886~plasma membrane,GO:0070652~HAUS complex,	GO:0031996~thioesterase binding,					Complete proteome,Proteomics identification,Reference proteome,
Hbs1l	HBS1-like translational GTPase(Hbs1l)	Rattus norvegicus		Translation, ribosomal structure and biogenesis,	GO:0006412~translation,GO:0006414~translational elongation,GO:0032790~ribosome disassembly,	GO:0005622~intracellular,GO:0016020~membrane,GO:0070062~extracellular exosome,	GO:0003746~translation elongation factor activity,GO:0003924~GTPase activity,GO:0005525~GTP binding,	IPR000795:Elongation factor, GTP-binding domain,IPR004160:Translation elongation factor EFTu/EF1A, C-terminal,IPR009000:Translation elongation/initiation factor/Ribosomal, beta-barrel,IPR009001:Translation elongation factor EF1A/initiation factor IF2gamma, C-terminal,IPR015033:Domain of unknown function DUF1916,IPR027417:P-loop containing nucleoside triphosphate hydrolase,	rno03015:mRNA surveillance pathway,rno05134:Legionellosis,			Acetylation,Complete proteome,Elongation factor,GTP-binding,Nucleotide-binding,Phosphoprotein,Protein biosynthesis,Proteomics identification,Reference proteome,	chain:HBS1-like protein,nucleotide phosphate-binding region:GTP,
Hs1bp3	HCLS1 binding protein 3(Hs1bp3)	Rattus norvegicus			GO:0042981~regulation of apoptotic process,	GO:0005739~mitochondrion,GO:0005783~endoplasmic reticulum,	GO:0035091~phosphatidylinositol binding,	IPR001683:Phox homologous domain,			SM00312:PX,	Complete proteome,Proteomics identification,Reference proteome,
Herc3	HECT and RLD domain containing E3 ubiquitin protein ligase 3(Herc3)	Rattus norvegicus		Cell division and chromosome partitioning / Cytoskeleton,	GO:0042787~protein ubiquitination involved in ubiquitin-dependent protein catabolic process,	GO:0005634~nucleus,GO:0005737~cytoplasm,	GO:0004842~ubiquitin-protein transferase activity,GO:0016874~ligase activity,	IPR000408:Regulator of chromosome condensation, RCC1,IPR000569:HECT,IPR009091:Regulator of chromosome condensation 1/beta-lactamase-inhibitor protein II,	rno04120:Ubiquitin mediated proteolysis,		SM00119:HECTc,	Complete proteome,Reference proteome,Repeat,Transferase,Ubl conjugation pathway,
Hectd4	HECT domain E3 ubiquitin protein ligase 4(Hectd4)	Rattus norvegicus			GO:0006006~glucose metabolic process,GO:0042593~glucose homeostasis,GO:0042787~protein ubiquitination involved in ubiquitin-dependent protein catabolic process,	GO:0005634~nucleus,GO:0005737~cytoplasm,	GO:0004842~ubiquitin-protein transferase activity,GO:0016874~ligase activity,	IPR000569:HECT,			SM00119:HECTc,	Complete proteome,Proteomics identification,Reference proteome,Transferase,Ubl conjugation pathway,
Hace1	HECT domain and ankyrin repeat containing, E3 ubiquitin protein ligase 1(Hace1)	Rattus norvegicus			GO:0006351~transcription, DNA-templated,GO:0006355~regulation of transcription, DNA-templated,GO:0007030~Golgi organization,GO:0007049~cell cycle,GO:0016567~protein ubiquitination,GO:0030334~regulation of cell migration,GO:0042787~protein ubiquitination involved in ubiquitin-dependent protein catabolic process,GO:0061025~membrane fusion,GO:0070936~protein K48-linked ubiquitination,	GO:0000139~Golgi membrane,GO:0005634~nucleus,GO:0005737~cytoplasm,GO:0005783~endoplasmic reticulum,GO:0032580~Golgi cisterna membrane,	GO:0004842~ubiquitin-protein transferase activity,GO:0017137~Rab GTPase binding,GO:0048365~Rac GTPase binding,	IPR000569:HECT,IPR002110:Ankyrin repeat,IPR020683:Ankyrin repeat-containing domain,			SM00119:HECTc,SM00248:ANK,	ANK repeat,Cell cycle,Complete proteome,Cytoplasm,Endoplasmic reticulum,Golgi apparatus,Membrane,Reference proteome,Repeat,Transcription,Transcription regulation,Transferase,Ubl conjugation pathway,
Hgh1	HGH1 homolog(Hgh1)	Rattus norvegicus						IPR007205:FAM203 N-terminal,IPR007206:FAM203 C-terminal,IPR011989:Armadillo-like helical,IPR016024:Armadillo-type fold,				Complete proteome,Phosphoprotein,Reference proteome,	chain:Brain protein 16,compositionally biased region:Ala-rich,
Higd1a	HIG1 hypoxia inducible domain family, member 1A(Higd1a)	Rattus norvegicus			GO:0042149~cellular response to glucose starvation,GO:0043066~negative regulation of apoptotic process,GO:0055114~oxidation-reduction process,GO:0071456~cellular response to hypoxia,GO:0071902~positive regulation of protein serine/threonine kinase activity,GO:0090201~negative regulation of release of cytochrome c from mitochondria,	GO:0005634~nucleus,GO:0005739~mitochondrion,GO:0005743~mitochondrial inner membrane,GO:0016020~membrane,GO:0016021~integral component of membrane,GO:0043234~protein complex,GO:0070469~respiratory chain,		IPR007667:Hypoxia induced protein, domain,				Acetylation,Complete proteome,Electron transport,Membrane,Mitochondrion,Mitochondrion inner membrane,Phosphoprotein,Reference proteome,Respiratory chain,Transmembrane,Transmembrane helix,Transport,	chain:HIG1 domain family member 1A,domain:HIG1,modified residue,topological domain:Cytoplasmic,topological domain:Extracellular,transmembrane region,
Higd2a	HIG1 hypoxia inducible domain family, member 2A(Higd2a)	Rattus norvegicus			GO:0043066~negative regulation of apoptotic process,GO:0097250~mitochondrial respiratory chain supercomplex assembly,	GO:0005739~mitochondrion,GO:0016021~integral component of membrane,		IPR007667:Hypoxia induced protein, domain,				Complete proteome,Membrane,Reference proteome,Transmembrane,Transmembrane helix,
Hlf	HLF, PAR bZIP transcription factor(Hlf)	Rattus norvegicus			GO:0006355~regulation of transcription, DNA-templated,GO:0006366~transcription from RNA polymerase II promoter,GO:0007275~multicellular organism development,GO:0035914~skeletal muscle cell differentiation,GO:0045944~positive regulation of transcription from RNA polymerase II promoter,GO:0048511~rhythmic process,	GO:0005634~nucleus,	GO:0000977~RNA polymerase II regulatory region sequence-specific DNA binding,GO:0001077~transcriptional activator activity, RNA polymerase II core promoter proximal region sequence-specific binding,GO:0003700~transcription factor activity, sequence-specific DNA binding,GO:0043565~sequence-specific DNA binding,	IPR004827:Basic-leucine zipper domain,			SM00338:BRLZ,	Alternative initiation,Alternative splicing,Biological rhythms,Coiled coil,Complete proteome,DNA-binding,Nucleus,Reference proteome,Transcription,Transcription regulation,	chain:Hepatic leukemia factor,compositionally biased region:Pro-rich (proline/acidic region (PAR)),DNA-binding region:Basic motif,domain:Leucine-zipper,splice variant,
Hbp1	HMG-box transcription factor 1(Hbp1)	Rattus norvegicus			GO:0006351~transcription, DNA-templated,GO:0006355~regulation of transcription, DNA-templated,GO:0016055~Wnt signaling pathway,GO:0032369~negative regulation of lipid transport,GO:0043268~positive regulation of potassium ion transport,GO:1903427~negative regulation of reactive oxygen species biosynthetic process,	GO:0005634~nucleus,GO:0005654~nucleoplasm,	GO:0003677~DNA binding,GO:0003723~RNA binding,	IPR003652:Ataxin, AXH domain,IPR009071:High mobility group (HMG) box domain,			SM00398:HMG,SM00536:AXH,	Complete proteome,DNA-binding,Nucleus,Reference proteome,Repressor,Transcription,Transcription regulation,Wnt signaling pathway,	chain:HMG box-containing protein 1,compositionally biased region:Poly-Asp,compositionally biased region:Ser-rich,DNA-binding region:HMG box,domain:AXH,sequence conflict,
Hopx	HOP homeobox(Hopx)	Rattus norvegicus			GO:0000122~negative regulation of transcription from RNA polymerase II promoter,GO:0001829~trophectodermal cell differentiation,GO:0006351~transcription, DNA-templated,GO:0006357~regulation of transcription from RNA polymerase II promoter,GO:0007507~heart development,GO:0008016~regulation of heart contraction,GO:0016575~histone deacetylation,GO:0043393~regulation of protein binding,GO:0043415~pos…	GO:0005634~nucleus,	GO:0003677~DNA binding,	IPR001356:Homeodomain,IPR009057:Homeodomain-like,			SM00389:HOX,	Complete proteome,Developmental protein,Homeobox,Nucleus,Reference proteome,Repressor,Transcription,Transcription regulation,	chain:Homeodomain-only protein,DNA-binding region:Homeobox; atypical,sequence conflict,
Hormad2	HORMA domain containing 2(Hormad2)	Rattus norvegicus			GO:0007126~meiotic nuclear division,GO:0051177~meiotic sister chromatid cohesion,	GO:0000795~synaptonemal complex,GO:0005634~nucleus,GO:0005694~chromosome,		IPR003511:DNA-binding HORMA,				Complete proteome,Reference proteome,
Hps1	HPS1, biogenesis of lysosomal organelles complex 3 subunit 1(Hps1)	Rattus norvegicus			GO:0006996~organelle organization,GO:0007596~blood coagulation,GO:0030318~melanocyte differentiation,GO:0032816~positive regulation of natural killer cell activation,GO:0033299~secretion of lysosomal enzymes,GO:0043473~pigmentation,GO:0048069~eye pigmentation,GO:0060041~retina development in camera-type eye,	GO:0016023~cytoplasmic, membrane-bounded vesicle,GO:0031085~BLOC-3 complex,GO:0031410~cytoplasmic vesicle,	GO:0046983~protein dimerization activity,	IPR026053:Hermansky-Pudlak syndrome 1 protein,				Coiled coil,Complete proteome,Reference proteome,
Hras	Harvey rat sarcoma virus oncogene(Hras)	Rattus norvegicus			GO:0001934~positive regulation of protein phosphorylation,GO:0006897~endocytosis,GO:0006915~apoptotic process,GO:0007050~cell cycle arrest,GO:0007093~mitotic cell cycle checkpoint,GO:0007264~small GTPase mediated signal transduction,GO:0007265~Ras protein signal transduction,GO:0007569~cell aging,GO:0008283~cell proliferation,GO:0008284~positive regulation of cell proliferation,GO:0008285~negativ…	GO:0000139~Golgi membrane,GO:0005622~intracellular,GO:0005794~Golgi apparatus,GO:0005886~plasma membrane,GO:0016020~membrane,GO:0043231~intracellular membrane-bounded organelle,	GO:0003924~GTPase activity,GO:0005515~protein binding,GO:0005525~GTP binding,GO:0008022~protein C-terminus binding,	IPR001806:Small GTPase superfamily,IPR005225:Small GTP-binding protein domain,IPR020849:Small GTPase superfamily, Ras type,IPR027417:P-loop containing nucleoside triphosphate hydrolase,	rno04010:MAPK signaling pathway,rno04012:ErbB signaling pathway,rno04014:Ras signaling pathway,rno04015:Rap1 signaling pathway,rno04062:Chemokine signaling pathway,rno04068:FoxO signaling pathway,rno04071:Sphingolipid signaling pathway,rno04144:Endocytosis,rno04151:PI3K-Akt signaling pathway,rno04360:Axon guidance,rno04370:VEGF signaling pathway,rno04510:Focal adhesion,rno04540:Gap junction,rno04…			3D-structure,Acetylation,Cell membrane,Complete proteome,Golgi apparatus,GTP-binding,Lipoprotein,Membrane,Methylation,Nucleotide-binding,Palmitate,Prenylation,Proto-oncogene,Reference proteome,S-nitrosylation,	chain:GTPase HRas,chain:GTPase HRas, N-terminally processed,lipid moiety-binding region:S-farnesyl cysteine,lipid moiety-binding region:S-palmitoyl cysteine,modified residue,mutagenesis site,nucleotide phosphate-binding region:GTP,propeptide:Removed in mature form,region of interest:Hypervariable region,short sequence motif:Effector region,
Htra1	HtrA serine peptidase 1(Htra1)	Rattus norvegicus		Posttranslational modification, protein turnover, chaperones,	GO:0001558~regulation of cell growth,GO:0001890~placenta development,GO:0006508~proteolysis,GO:0030512~negative regulation of transforming growth factor beta receptor signaling pathway,GO:0030514~negative regulation of BMP signaling pathway,GO:0050679~positive regulation of epithelial cell proliferation,GO:0050687~negative regulation of defense response to virus,GO:0060718~chorionic trophoblast c…	GO:0005829~cytosol,GO:0005886~plasma membrane,GO:0031012~extracellular matrix,GO:0070062~extracellular exosome,	GO:0004252~serine-type endopeptidase activity,GO:0005520~insulin-like growth factor binding,GO:0008236~serine-type peptidase activity,	IPR000867:Insulin-like growth factor-binding protein, IGFBP,IPR001478:PDZ domain,IPR001940:Peptidase S1C,IPR002350:Kazal domain,IPR009003:Trypsin-like cysteine/serine peptidase domain,IPR009030:Insulin-like growth factor binding protein, N-terminal,			SM00121:IB,SM00228:PDZ,SM00280:KAZAL,	Cell membrane,Complete proteome,Cytoplasm,Growth factor binding,Hydrolase,Membrane,Protease,Reference proteome,Secreted,Serine protease,Signal,
Htra3	HtrA serine peptidase 3(Htra3)	Rattus norvegicus		Posttranslational modification, protein turnover, chaperones,	GO:0001558~regulation of cell growth,GO:0006508~proteolysis,GO:0030512~negative regulation of transforming growth factor beta receptor signaling pathway,GO:0030514~negative regulation of BMP signaling pathway,	GO:0005576~extracellular region,	GO:0004175~endopeptidase activity,GO:0004252~serine-type endopeptidase activity,GO:0005520~insulin-like growth factor binding,GO:0008236~serine-type peptidase activity,	IPR000867:Insulin-like growth factor-binding protein, IGFBP,IPR001478:PDZ domain,IPR001940:Peptidase S1C,IPR002350:Kazal domain,IPR009003:Trypsin-like cysteine/serine peptidase domain,IPR009030:Insulin-like growth factor binding protein, N-terminal,			SM00121:IB,SM00228:PDZ,SM00280:KAZAL,	Alternative splicing,Complete proteome,Hydrolase,Protease,Reference proteome,Secreted,Serine protease,Signal,
Ikzf3	IKAROS family zinc finger 3(Ikzf3)	Rattus norvegicus			GO:0006366~transcription from RNA polymerase II promoter,GO:0030888~regulation of B cell proliferation,GO:0042981~regulation of apoptotic process,GO:0045577~regulation of B cell differentiation,GO:0045619~regulation of lymphocyte differentiation,GO:0045944~positive regulation of transcription from RNA polymerase II promoter,	GO:0005634~nucleus,GO:0005737~cytoplasm,GO:0005886~plasma membrane,	GO:0000977~RNA polymerase II regulatory region sequence-specific DNA binding,GO:0001228~transcriptional activator activity, RNA polymerase II transcription regulatory region sequence-specific binding,GO:0003700~transcription factor activity, sequence-specific DNA binding,GO:0042803~protein homodimerization activity,GO:0043565~sequence-specific DNA binding,GO:0044212~transcription regulatory regio…	IPR007087:Zinc finger, C2H2,IPR013087:Zinc finger C2H2-type/integrase DNA-binding domain,IPR015880:Zinc finger, C2H2-like,			SM00355:ZnF_C2H2,	Complete proteome,Reference proteome,
Itk	IL2-inducible T-cell kinase(Itk)	Rattus norvegicus			GO:0001816~cytokine production,GO:0001865~NK T cell differentiation,GO:0002250~adaptive immune response,GO:0007169~transmembrane receptor protein tyrosine kinase signaling pathway,GO:0007202~activation of phospholipase C activity,GO:0032609~interferon-gamma production,GO:0032633~interleukin-4 production,GO:0035556~intracellular signal transduction,GO:0038083~peptidyl-tyrosine autophosphorylation,…	GO:0005911~cell-cell junction,GO:0031234~extrinsic component of cytoplasmic side of plasma membrane,	GO:0004715~non-membrane spanning protein tyrosine kinase activity,GO:0005102~receptor binding,GO:0005524~ATP binding,	IPR000719:Protein kinase, catalytic domain,IPR000980:SH2 domain,IPR001245:Serine-threonine/tyrosine-protein kinase catalytic domain,IPR001452:Src homology-3 domain,IPR001562:Zinc finger, Btk motif,IPR001849:Pleckstrin homology domain,IPR008266:Tyrosine-protein kinase, active site,IPR011009:Protein kinase-like domain,IPR011993:Pleckstrin homology-like domain,IPR017441:Protein kinase, ATP binding s…	rno04062:Chemokine signaling pathway,rno04660:T cell receptor signaling pathway,rno04670:Leukocyte transendothelial migration,		SM00107:BTK,SM00219:TyrKc,SM00233:PH,SM00252:SH2,SM00326:SH3,	ATP-binding,Complete proteome,Kinase,Nucleotide-binding,Reference proteome,SH3 domain,Transferase,Tyrosine-protein kinase,
Ino80	INO80 complex subunit(Ino80)	Rattus norvegicus			GO:0000070~mitotic sister chromatid segregation,GO:0000724~double-strand break repair via homologous recombination,GO:0006302~double-strand break repair,GO:0006338~chromatin remodeling,GO:0006351~transcription, DNA-templated,GO:0010571~positive regulation of nuclear cell cycle DNA replication,GO:0030307~positive regulation of cell growth,GO:0032508~DNA duplex unwinding,GO:0034644~cellular respons…	GO:0005634~nucleus,GO:0031011~Ino80 complex,	GO:0003677~DNA binding,GO:0003678~DNA helicase activity,GO:0005524~ATP binding,GO:0016887~ATPase activity,GO:0043014~alpha-tubulin binding,	IPR000330:SNF2-related,IPR001650:Helicase, C-terminal,IPR014001:Helicase, superfamily 1/2, ATP-binding domain,IPR020838:DBINO domain,IPR027417:P-loop containing nucleoside triphosphate hydrolase,			SM00487:DEXDc,SM00490:HELICc,	Coiled coil,Complete proteome,Reference proteome,
Inip	INTS3 and NABP interacting protein(Inip)	Rattus norvegicus			GO:0006281~DNA repair,GO:0006974~cellular response to DNA damage stimulus,GO:0010212~response to ionizing radiation,	GO:0005634~nucleus,GO:0005654~nucleoplasm,GO:0070876~SOSS complex,						Complete proteome,Proteomics identification,Reference proteome,
Iqsec2	IQ motif and Sec7 domain 2(Iqsec2)	Rattus norvegicus			GO:0032012~regulation of ARF protein signal transduction,GO:0043547~positive regulation of GTPase activity,GO:0051968~positive regulation of synaptic transmission, glutamatergic,GO:1900454~positive regulation of long term synaptic depression,		GO:0005086~ARF guanyl-nucleotide exchange factor activity,	IPR000048:IQ motif, EF-hand binding site,IPR000904:SEC7-like,IPR001849:Pleckstrin homology domain,IPR011993:Pleckstrin homology-like domain,IPR023394:SEC7-like, alpha orthogonal bundle,	rno04144:Endocytosis,		SM00222:Sec7,SM00233:PH,	Complete proteome,Reference proteome,
Iqcb1	IQ motif containing B1(Iqcb1)	Rattus norvegicus			GO:0042384~cilium assembly,GO:0045494~photoreceptor cell maintenance,GO:0048496~maintenance of organ identity,GO:0060271~cilium morphogenesis,	GO:0001750~photoreceptor outer segment,GO:0005654~nucleoplasm,GO:0005813~centrosome,GO:0015630~microtubule cytoskeleton,GO:0032391~photoreceptor connecting cilium,GO:0045171~intercellular bridge,GO:0070062~extracellular exosome,	GO:0005516~calmodulin binding,GO:0019899~enzyme binding,	IPR000048:IQ motif, EF-hand binding site,IPR027417:P-loop containing nucleoside triphosphate hydrolase,			SM00015:IQ,	Complete proteome,Reference proteome,
Iqce	IQ motif containing E(Iqce)	Rattus norvegicus				GO:0005739~mitochondrion,		IPR000048:IQ motif, EF-hand binding site,			SM00015:IQ,	Coiled coil,Complete proteome,Reference proteome,
Iqgap2	IQ motif containing GTPase activating protein 2(Iqgap2)	Rattus norvegicus			GO:0034314~Arp2/3 complex-mediated actin nucleation,GO:0043087~regulation of GTPase activity,GO:0070493~thrombin receptor signaling pathway,	GO:0005737~cytoplasm,GO:0005874~microtubule,GO:0005902~microvillus,GO:0009986~cell surface,GO:0030027~lamellipodium,GO:0030175~filopodium,GO:0031941~filamentous actin,GO:0070062~extracellular exosome,	GO:0005516~calmodulin binding,GO:0005547~phosphatidylinositol-3,4,5-trisphosphate binding,GO:0017048~Rho GTPase binding,GO:0048365~Rac GTPase binding,GO:0051015~actin filament binding,GO:0071933~Arp2/3 complex binding,	IPR000048:IQ motif, EF-hand binding site,IPR000593:RasGAP protein, C-terminal,IPR001202:WW domain,IPR001715:Calponin homology domain,IPR001936:Ras GTPase-activating protein,IPR008936:Rho GTPase activation protein,IPR023152:Ras GTPase-activating protein, conserved site,	rno04810:Regulation of actin cytoskeleton,		SM00015:IQ,SM00033:CH,SM00323:RasGAP,	Coiled coil,Complete proteome,Proteomics identification,Reference proteome,
Iqgap3	IQ motif containing GTPase activating protein 3(Iqgap3)	Rattus norvegicus		Cytoskeleton,	GO:0000082~G1/S transition of mitotic cell cycle,GO:0000187~activation of MAPK activity,GO:0001934~positive regulation of protein phosphorylation,GO:0007265~Ras protein signal transduction,GO:0008361~regulation of cell size,GO:0010628~positive regulation of gene expression,GO:0010629~negative regulation of gene expression,GO:0033601~positive regulation of mammary gland epithelial cell proliferati…	GO:0005737~cytoplasm,GO:0005911~cell-cell junction,GO:0016328~lateral plasma membrane,	GO:0005516~calmodulin binding,GO:0017016~Ras GTPase binding,GO:0017048~Rho GTPase binding,GO:0070856~myosin VI light chain binding,	IPR000048:IQ motif, EF-hand binding site,IPR000593:RasGAP protein, C-terminal,IPR001202:WW domain,IPR001715:Calponin homology domain,IPR001936:Ras GTPase-activating protein,IPR008936:Rho GTPase activation protein,IPR023152:Ras GTPase-activating protein, conserved site,	rno04810:Regulation of actin cytoskeleton,		SM00015:IQ,SM00033:CH,SM00323:RasGAP,	Complete proteome,Proteomics identification,Reference proteome,
Iqck	IQ motif containing K(Iqck)	Rattus norvegicus						IPR000048:IQ motif, EF-hand binding site,				Complete proteome,Reference proteome,
Izumo4	IZUMO family member 4(Izumo4)	Rattus norvegicus				GO:0005634~nucleus,						Complete proteome,Reference proteome,Signal,
Iglon5	IgLON family member 5(Iglon5)	Rattus norvegicus						IPR003598:Immunoglobulin subtype 2,IPR003599:Immunoglobulin subtype,IPR007110:Immunoglobulin-like domain,IPR013151:Immunoglobulin,IPR013783:Immunoglobulin-like fold,			SM00408:IGc2,SM00409:IG,	Complete proteome,Immunoglobulin domain,Reference proteome,Signal,
Inafm1	InaF-motif containing 1(Inafm1)	Rattus norvegicus				GO:0016021~integral component of membrane,						Complete proteome,Membrane,Reference proteome,Transmembrane,Transmembrane helix,
Josd2	Josephin domain containing 2(Josd2)	Rattus norvegicus			GO:0016579~protein deubiquitination,		GO:0004843~thiol-dependent ubiquitin-specific protease activity,	IPR006155:Machado-Joseph disease protein MJD,			SM01246:SM01246,	Complete proteome,Reference proteome,
Jun	Jun proto-oncogene, AP-1 transcription factor subunit(Jun)	Rattus norvegicus			GO:0000122~negative regulation of transcription from RNA polymerase II promoter,GO:0001525~angiogenesis,GO:0001774~microglial cell activation,GO:0001836~release of cytochrome c from mitochondria,GO:0001889~liver development,GO:0001938~positive regulation of endothelial cell proliferation,GO:0003151~outflow tract morphogenesis,GO:0006351~transcription, DNA-templated,GO:0006355~regulation of transc…	GO:0000790~nuclear chromatin,GO:0005634~nucleus,GO:0005654~nucleoplasm,GO:0005667~transcription factor complex,GO:0005719~nuclear euchromatin,GO:0005829~cytosol,GO:0017053~transcriptional repressor complex,	GO:0000978~RNA polymerase II core promoter proximal region sequence-specific DNA binding,GO:0000980~RNA polymerase II distal enhancer sequence-specific DNA binding,GO:0000982~transcription factor activity, RNA polymerase II core promoter proximal region sequence-specific binding,GO:0001077~transcriptional activator activity, RNA polymerase II core promoter proximal region sequence-specific bindin…	IPR002112:Transcription factor Jun,IPR004827:Basic-leucine zipper domain,IPR005643:Jun-like transcription factor,IPR008917:Eukaryotic transcription factor, Skn-1-like, DNA-binding,IPR015558:c-Jun Transcription Factor,	rno04010:MAPK signaling pathway,rno04012:ErbB signaling pathway,rno04024:cAMP signaling pathway,rno04310:Wnt signaling pathway,rno04380:Osteoclast differentiation,rno04510:Focal adhesion,rno04620:Toll-like receptor signaling pathway,rno04660:T cell receptor signaling pathway,rno04662:B cell receptor signaling pathway,rno04668:TNF signaling pathway,rno04722:Neurotrophin signaling pathway,rno04912:…		SM00338:BRLZ,	Acetylation,Activator,Complete proteome,DNA-binding,Nucleus,Phosphoprotein,Proto-oncogene,Reference proteome,Transcription,Transcription regulation,Ubl conjugation,	chain:Transcription factor AP-1,DNA-binding region:Basic motif,domain:Leucine-zipper,modified residue,
Junb	JunB proto-oncogene, AP-1 transcription factor subunit(Junb)	Rattus norvegicus			GO:0000122~negative regulation of transcription from RNA polymerase II promoter,GO:0001570~vasculogenesis,GO:0001649~osteoblast differentiation,GO:0001701~in utero embryonic development,GO:0001829~trophectodermal cell differentiation,GO:0006355~regulation of transcription, DNA-templated,GO:0006366~transcription from RNA polymerase II promoter,GO:0007565~female pregnancy,GO:0009416~response to lig…	GO:0000790~nuclear chromatin,GO:0005634~nucleus,GO:0005654~nucleoplasm,GO:0005667~transcription factor complex,	GO:0000977~RNA polymerase II regulatory region sequence-specific DNA binding,GO:0000978~RNA polymerase II core promoter proximal region sequence-specific DNA binding,GO:0000981~RNA polymerase II transcription factor activity, sequence-specific DNA binding,GO:0001077~transcriptional activator activity, RNA polymerase II core promoter proximal region sequence-specific binding,GO:0003677~DNA binding…	IPR002112:Transcription factor Jun,IPR004827:Basic-leucine zipper domain,IPR005643:Jun-like transcription factor,IPR008917:Eukaryotic transcription factor, Skn-1-like, DNA-binding,	rno04380:Osteoclast differentiation,rno04668:TNF signaling pathway,		SM00338:BRLZ,	Acetylation,Coiled coil,Complete proteome,DNA-binding,Isopeptide bond,Nucleus,Phosphoprotein,Reference proteome,Transcription,Transcription regulation,Ubl conjugation,	chain:Transcription factor jun-B,DNA-binding region:Basic motif,domain:Leucine-zipper,modified residue,sequence conflict,
Jund	JunD proto-oncogene, AP-1 transcription factor subunit(Jund)	Rattus norvegicus			GO:0000122~negative regulation of transcription from RNA polymerase II promoter,GO:0002076~osteoblast development,GO:0006355~regulation of transcription, DNA-templated,GO:0006366~transcription from RNA polymerase II promoter,GO:0007568~aging,GO:0007623~circadian rhythm,GO:0009416~response to light stimulus,GO:0009612~response to mechanical stimulus,GO:0010941~regulation of cell death,GO:0014070~r…	GO:0000790~nuclear chromatin,GO:0005634~nucleus,GO:0005667~transcription factor complex,GO:0032993~protein-DNA complex,GO:0043234~protein complex,	GO:0000978~RNA polymerase II core promoter proximal region sequence-specific DNA binding,GO:0000981~RNA polymerase II transcription factor activity, sequence-specific DNA binding,GO:0003677~DNA binding,GO:0003690~double-stranded DNA binding,GO:0003700~transcription factor activity, sequence-specific DNA binding,GO:0003713~transcription coactivator activity,GO:0008134~transcription factor binding,…	IPR002112:Transcription factor Jun,IPR004827:Basic-leucine zipper domain,IPR005643:Jun-like transcription factor,IPR008917:Eukaryotic transcription factor, Skn-1-like, DNA-binding,	rno04010:MAPK signaling pathway,rno04380:Osteoclast differentiation,		SM00338:BRLZ,	Complete proteome,DNA-binding,Nucleus,Phosphoprotein,Reference proteome,Transcription,Transcription regulation,	chain:Transcription factor jun-D,DNA-binding region:Basic motif,domain:Leucine-zipper,modified residue,
Kdelr2	KDEL endoplasmic reticulum protein retention receptor 2(Kdelr2)	Rattus norvegicus			GO:0006621~protein retention in ER lumen,GO:0015031~protein transport,GO:0016192~vesicle-mediated transport,	GO:0005783~endoplasmic reticulum,GO:0005789~endoplasmic reticulum membrane,GO:0005801~cis-Golgi network,GO:0016021~integral component of membrane,GO:0070062~extracellular exosome,	GO:0046923~ER retention sequence binding,	IPR000133:ER lumen protein retaining receptor,				Complete proteome,Endoplasmic reticulum,ER-Golgi transport,Membrane,Protein transport,Receptor,Reference proteome,Transmembrane,Transmembrane helix,Transport,	chain:ER lumen protein retaining receptor 2,topological domain:Cytoplasmic,topological domain:Lumenal,transmembrane region,
Khdrbs1	KH RNA binding domain containing, signal transduction associated 1(Khdrbs1)	Rattus norvegicus			GO:0000086~G2/M transition of mitotic cell cycle,GO:0006351~transcription, DNA-templated,GO:0006397~mRNA processing,GO:0007166~cell surface receptor signaling pathway,GO:0009966~regulation of signal transduction,GO:0009967~positive regulation of signal transduction,GO:0031647~regulation of protein stability,GO:0045892~negative regulation of transcription, DNA-templated,GO:0045948~positive regulat…	GO:0005634~nucleus,GO:0005654~nucleoplasm,GO:0005737~cytoplasm,GO:0016020~membrane,GO:0070618~Grb2-Sos complex,	GO:0003723~RNA binding,GO:0005070~SH3/SH2 adaptor activity,GO:0005515~protein binding,GO:0008143~poly(A) binding,GO:0008266~poly(U) RNA binding,GO:0017124~SH3 domain binding,GO:0032403~protein complex binding,GO:0042802~identical protein binding,GO:0044822~poly(A) RNA binding,	IPR004087:K Homology domain,IPR004088:K Homology domain, type 1,			SM00322:KH,	Acetylation,Cell cycle,Complete proteome,Isopeptide bond,Membrane,Methylation,mRNA processing,Nucleus,Phosphoprotein,Reference proteome,RNA-binding,SH3-binding,Transcription,Transcription regulation,Ubl conjugation,	chain:KH domain-containing, RNA-binding, signal transduction-associated protein 1,compositionally biased region:Arg/Gly-rich,compositionally biased region:Pro-rich,domain:KH,modified residue,
[truncated: 3,218 more rows]

## Sheet: DAVID_chart
Category	Term	Count	%	PValue	Genes	List Total	Pop Hits	Pop Total	Fold Enrichment	Bonferroni	Benjamini	FDR
GOTERM_CC_DIRECT	GO:0005737~cytoplasm	1121	30.3055	5.0451e-19	TESK2, SPINT2, RBPJ, CLDN1, ALKBH8, MYLK, ZFYVE26, ZFYVE27, SYNGAP1, CAPNS1, PPP4R2, RAVER1, MPRIP, DPYSL5, FGFR1OP2, LOC103689931, PRKACA, XYLB, PKNOX2, MEF2A, GABARAPL2, PRKAB2, MEF2C, RFX2, FRS2, RC3H2, CLDN3, PSME3, DDIT4, PADI3, PSME1, TXNIP, TBPL1, PSME2, IDO2, CLOCK, SKAP1, PADI1, MTMR1, MTMR3, MEAF6, SAR1A, SHMT2, PDGFB, COPS7B, COPS7A, AGAP3, IQGAP2, HACD3, PLA2G6, IQGAP3, MTMR6, OAZ2, P…	3239	5227	18520	1.22626	4.77267e-16	4.77267e-16	4.5305e-16
[truncated: 1,127 more rows]
